# Supplementary material for: Genome Sequencing of Ralstonia solanacearum CQPS-1, a Phylotype I Strain Collected from a Highland Area with Continuous Cropping of Tobacco
Source: Front Microbiol. 2017 May 31;8:974. doi: 10.3389/fmicb.2017.00974 (PMC5449461; doi:10.3389/fmicb.2017.00974)
Supplement: Supplementary file 6 [file Table_5.XLSX]

## Sheet: Sheet1
	Supplementary Table S5 Annotation information of specific genes in strains CQPS-1 compared with 5 phylotype I strains
	Gene IDa	COG class	COG functional categories	GO annotation	KEGG annotation	nr annotation
	1_1	[S]	Function unknown	Molecular Function: fructokinase activity (GO:0008865); Biological Process: phosphorylation (GO:0016310); Molecular Function: 5-dehydro-2-deoxygluconokinase activity (GO:0047590);	K03338|1.9134e-93|rse:F504_1267|5-keto-2-deoxygluconokinase (EC:2.7.1.92); K03338 5-dehydro-2-deoxygluconokinase [EC:2.7.1.92] (A)	5-keto-2-deoxygluconokinase [Ralstonia solanacearum]
	1_1009	--	--	Cellular Component: integral component of membrane (GO:0016021);	--	Hypothetical Protein [Ralstonia solanacearum]
	1_1027	--	--	--	--	hypothetical protein BDB_100202 [blood disease bacterium R229]
	1_1059	--	--	Molecular Function: glutamate-cysteine ligase activity (GO:0004357);	K01919|6.72976e-65|rpi:Rpic_0200|glutamate/cysteine ligase; K01919 glutamate--cysteine ligase [EC:6.3.2.2] (A)	MULTISPECIES: glutamate--cysteine ligase [Ralstonia]
	1_1154	--	--	--	--	hypothetical protein [Ralstonia solanacearum]
	1_1155	--	--	--	--	type III effector [Ralstonia solanacearum]
	1_1179	[L]	Replication, recombination and repair	--	--	transposase [Burkholderia glumae]
	1_1181	[R]	General function prediction only	Molecular Function: transferase activity (GO:0016740);	K07074|5.66052e-75|rsl:RPSI07_3185|conserved protein of unknown function (nucleotidyltransferase); K07074 (A)	nucleotidyltransferase [Ralstonia solanacearum]
	1_1208	--	--	--	--	hydrolase [Ralstonia sp. A12]
	1_1232	--	--	--	--	hypothetical protein [Burkholderia xenovorans]
	1_1237	--	--	--	--	hypothetical protein Bxe_A0254 [Burkholderia xenovorans LB400]
	1_1238	--	--	--	--	hypothetical protein Bxe_A0253 [Burkholderia xenovorans LB400]
	1_1239	--	--	--	--	hypothetical protein [Burkholderia xenovorans]
	1_1240	--	--	--	--	conserved hypothetical protein [Cupriavidus metallidurans CH34]
	1_1241	[S]	Function unknown	--	--	filamentation induced by cAMP protein Fic [Polaromonas naphthalenivorans]
	1_1242	--	--	--	--	hypothetical protein, partial [Vibrio parahaemolyticus]
	1_1243	--	--	--	--	hypothetical protein CF70_031110 [Cupriavidus sp. SK-3]
	1_125	[R]	General function prediction only	Cellular Component: integral component of membrane (GO:0016021); Molecular Function: hydrolase activity (GO:0016787); Biological Process: establishment of competence for transformation (GO:0030420);	K02238|4.95516e-164|rse:F504_1145|putative hydrolase of the metallo-beta-lactamase superfamily, clustered with KDO2-Lipid A biosynthesis genes; K02238 competence protein ComEC (A)	hypothetical protein, partial [Ralstonia solanacearum]
	1_1317	--	--	--	--	hypothetical protein [Ralstonia solanacearum]
	1_133	[S]	Function unknown	--	--	hypothetical protein [Ralstonia solanacearum]
	1_137	[K]	Transcription	Molecular Function: DNA binding (GO:0003677); Molecular Function: transcription factor activity, sequence-specific DNA binding (GO:0003700); Biological Process: regulation of transcription, DNA-templated (GO:0006355);	--	LysR family transcriptional regulator [Ralstonia solanacearum]
	1_1389	[L]	Replication, recombination and repair	Molecular Function: DNA binding (GO:0003677); Molecular Function: transposase activity (GO:0004803); Biological Process: transposition, DNA-mediated (GO:0006313);	--	hypothetical protein, partial [Ralstonia solanacearum]
	1_1429	--	--	--	--	hypothetical protein [Methylomonas methanica]
	1_143	[E]	Amino acid transport and metabolism	--	K02000|8.12164e-10|rso:RSp0066|opuA; glycine/betaine ABC transporter ATP-binding protein; K02000 glycine betaine/proline transport system ATP-binding protein [EC:3.6.3.32] (A)	glycine/betaine ABC transporter ATPase [Ralstonia solanacearum]
	1_1430	--	--	--	--	hypothetical protein [Methylomonas methanica]
	1_1431	--	--	--	--	hypothetical protein [Methylomonas methanica]
	1_1432	[R]	General function prediction only	--	K07043|3.37301e-147|rsm:CMR15_10018|hypothetical protein; K07043 (A)	hypothetical protein [Burkholderia acidipaludis]
	1_1433	[V]	Defense mechanisms	Molecular Function: DNA binding (GO:0003677); Molecular Function: ATP binding (GO:0005524); Biological Process: DNA modification (GO:0006304); Molecular Function: Type I site-specific deoxyribonuclease activity (GO:0009035);	K01153|0|rsm:CMR15_10019|Putative type I site-specific deoxyribonuclease, HsdR family (EC:3.1.21.3); K01153 type I restriction enzyme, R subunit [EC:3.1.21.3] (A)	Putative type I site-specific deoxyribonuclease, HsdR family [Ralstonia solanacearum]
	1_1434	[V]	Defense mechanisms	--	K01154|2.24538e-72|hsw:Hsw_2850|hypothetical protein; K01154 type I restriction enzyme, S subunit [EC:3.1.21.3] (A)	hypothetical protein, partial [Pseudomonas aeruginosa]
	1_1435	[V]	Defense mechanisms	Molecular Function: DNA binding (GO:0003677); Molecular Function: N-methyltransferase activity (GO:0008170); Molecular Function: site-specific DNA-methyltransferase (adenine-specific) activity (GO:0009007); Biological Process: DNA methylation on adenine (GO:0032775);	K03427|0|rsm:CMR15_10022|Type I restriction-modification system methylation subunit (EC:2.1.1.72); K03427 type I restriction enzyme M protein [EC:2.1.1.72] (A)	Type I restriction-modification system methylation subunit [Ralstonia solanacearum]
	1_1437	--	--	--	--	hypothetical protein [Burkholderia pseudomallei]
	1_1438	--	--	--	--	hypothetical protein [Burkholderia cepacia]
	1_1439	--	--	--	--	integrase [Burkholderia cepacia]
	1_1507	[L]	Replication, recombination and repair	--	--	transposase [Acidovorax avenae subsp. avenae ATCC 19860]
	1_156	[GEPR]	--	Molecular Function: transporter activity (GO:0005215); Cellular Component: integral component of membrane (GO:0016021); Biological Process: transmembrane transport (GO:0055085);	K08195|8.71806e-92|rso:RSc1093|pcaK; 4-hydroxybenzoate transporter; K08195 MFS transporter, AAHS family, 4-hydroxybenzoate transporter (A)	hypothetical protein [Ralstonia solanacearum]
	1_1610	--	--	--	--	hypothetical protein [Burkholderia dilworthii]
	1_1612	--	--	--	--	hypothetical protein [Burkholderia sp. UYPR1.413]
	1_1613	--	--	--	--	hypothetical protein [Burkholderia sp. UYPR1.413]
	1_1614	--	--	--	--	hypothetical protein [Burkholderia sp. UYPR1.413]
	1_1615	[V]	Defense mechanisms	Molecular Function: DNA binding (GO:0003677); Molecular Function: site-specific DNA-methyltransferase (adenine-specific) activity (GO:0009007); Biological Process: DNA restriction-modification system (GO:0009307); Biological Process: DNA methylation on adenine (GO:0032775);	--	Modification methylase PaeR7I [Pseudomonas aeruginosa MH38]
	1_1616	--	--	Molecular Function: DNA binding (GO:0003677); Molecular Function: Type II site-specific deoxyribonuclease activity (GO:0009036); Biological Process: DNA restriction-modification system (GO:0009307); Biological Process: nucleic acid phosphodiester bond hydrolysis (GO:0090305);	--	restriction endonuclease PaeR7I [Bordetella bronchiseptica]
	1_1621	[C]	Energy production and conversion	Biological Process: dicarboxylic acid transport (GO:0006835); Cellular Component: integral component of membrane (GO:0016021); Molecular Function: sodium:dicarboxylate symporter activity (GO:0017153);	K11102|0|bcn:Bcen_5604|sodium:dicarboxylate symporter; K11102 proton glutamate symport protein (A)	glutamate:protein symporter [Nocardioides sp. JGI 0001009-J09]
	1_1622	[K]	Transcription	Biological Process: transcription, DNA-templated (GO:0006351);	--	hypothetical protein [Ralstonia solanacearum]
	1_1623	[E]	Amino acid transport and metabolism	--	K17950|1.30069e-155|kal:KALB_4130|hypothetical protein; K17950 L-cysteate sulfo-lyase [EC:4.4.1.25] (A)	hypothetical protein [Ralstonia solanacearum]
	1_1624	[GEPR]	--	--	--	hypothetical protein [Ralstonia solanacearum]
	1_1625	[E]	Amino acid transport and metabolism	Cellular Component: plasma membrane (GO:0005886); Biological Process: amino acid transport (GO:0006865); Cellular Component: integral component of membrane (GO:0016021);	--	lysine transporter LysE [Ralstonia solanacearum]
	1_1627	--	--	--	--	hypothetical protein [Ralstonia solanacearum]
	1_1628	[R]	General function prediction only	Molecular Function: DNA binding (GO:0003677);	--	DJ-1/PfpI family protein [Ralstonia solanacearum]
	1_1630	[KE]	--	Molecular Function: DNA binding (GO:0003677); Molecular Function: transcription factor activity, sequence-specific DNA binding (GO:0003700); Biological Process: regulation of transcription, DNA-templated (GO:0006355); Molecular Function: transaminase activity (GO:0008483); Molecular Function: pyridoxal phosphate binding (GO:0030170);	--	GntR family transcriptional regulator [Ralstonia solanacearum]
	1_1633	--	--	--	--	hypothetical protein BCh11DRAFT_07622 [Burkholderia sp. Ch1-1]
	1_1642	--	--	Cellular Component: outer membrane (GO:0019867);	--	hemagglutinin, partial [Ralstonia solanacearum]
	1_1681	--	--	--	--	cytoplasmic protein [Ralstonia solanacearum]
	1_1710	--	--	--	--	hypothetical protein [Ralstonia solanacearum]
	1_1711	--	--	--	--	hypothetical protein [Ralstonia solanacearum]
	1_1720	--	--	--	--	hypothetical protein, partial [Burkholderia pseudomallei]
	1_1721	--	--	--	--	hypothetical protein, partial [Burkholderia pseudomallei]
	1_1734	--	--	Cellular Component: integral component of membrane (GO:0016021);	--	phage-related transmembrane protein [Ralstonia solanacearum]
	1_1740	[R]	General function prediction only	--	--	baseplate assembly protein [Ralstonia solanacearum]
	1_1741	[R]	General function prediction only	Molecular Function: copper ion binding (GO:0005507); Biological Process: amine metabolic process (GO:0009308); Molecular Function: quinone binding (GO:0048038);	K06903|3.66722e-70|rse:F504_3086|Phage baseplate assembly protein; K06903 (A)	gpW/gp25 family protein [Ralstonia solanacearum]
	1_1746	--	--	--	--	hypothetical protein [Ralstonia solanacearum]
	1_1755	--	--	Cellular Component: integral component of membrane (GO:0016021);	--	hypothetical protein [Ralstonia solanacearum]
	1_1758	--	--	--	--	hypothetical protein [Ralstonia solanacearum]
	1_1767	--	--	--	--	hypothetical protein [Ralstonia solanacearum]
	1_1772	--	--	--	--	hypothetical protein [Ralstonia solanacearum]
	1_1814	--	--	Molecular Function: transferase activity, transferring glycosyl groups (GO:0016757); Molecular Function: hydrolase activity (GO:0016787);	--	putative membrane protein [Burkholderia sp. RPE67]
	1_1830	[S]	Function unknown	--	--	signal peptide protein, partial [Ralstonia solanacearum]
	1_187	[L]	Replication, recombination and repair	Biological Process: DNA repair (GO:0006281); Biological Process: DNA recombination (GO:0006310);	K03584|3.04525e-79|rso:RSc1065|recO; DNA repair protein RecO; K03584 DNA repair protein RecO (recombination protein O) (A)	DNA repair protein RecO [Ralstonia solanacearum]
	1_1889	[E]	Amino acid transport and metabolism	Molecular Function: 3-dehydroquinate synthase activity (GO:0003856); Cellular Component: cytoplasm (GO:0005737); Biological Process: aromatic amino acid family biosynthetic process (GO:0009073); Biological Process: chorismate biosynthetic process (GO:0009423);	K01735|8.37914e-93|rsm:CMR15_10426|aroB; 3-dehydroquinate synthase (EC:4.2.3.4); K01735 3-dehydroquinate synthase [EC:4.2.3.4] (A)	3-dehydroquinate synthase [Ralstonia solanacearum]
	1_1990	[I]	Lipid transport and metabolism	Molecular Function: enoyl-CoA hydratase activity (GO:0004300); Biological Process: phenylacetate catabolic process (GO:0010124);	K15866|2.80545e-37|rso:RSc2873|paaG1; enoyl-CoA hydratase (EC:4.2.1.17); K15866 2-(1,2-epoxy-1,2-dihydrophenyl)acetyl-CoA isomerase [EC:5.3.3.18] (A)	enoyl-CoA hydratase [Ralstonia solanacearum]
	1_1992	--	--	Molecular Function: transferase activity, transferring glycosyl groups (GO:0016757); Molecular Function: hydrolase activity (GO:0016787);	--	putative membrane protein [Burkholderia sp. RPE67]
	1_210	[PR]	--	Molecular Function: oxidoreductase activity (GO:0016491); Molecular Function: metal ion binding (GO:0046872); Molecular Function: 2 iron, 2 sulfur cluster binding (GO:0051537); Biological Process: oxidation-reduction process (GO:0055114);	--	Rieske (2Fe-2S) protein [Ralstonia solanacearum]
	1_2125	[T]	Signal transduction mechanisms	Molecular Function: phosphorelay sensor kinase activity (GO:0000155); Biological Process: phosphorelay signal transduction system (GO:0000160); Molecular Function: ATP binding (GO:0005524); Cellular Component: integral component of membrane (GO:0016021); Biological Process: signal transduction by protein phosphorylation (GO:0023014);	K00936|4.22959e-104|rso:RSc2736|phcS; transmembrane sensor histidine kinase transcription regulator protein (EC:2.7.3.-); K00936 [EC:2.7.3.-] (A)	sensor histidine kinase [Ralstonia solanacearum]
	1_2162	--	--	Molecular Function: transferase activity (GO:0016740);	--	hypothetical protein, partial [Ralstonia solanacearum]
	1_2168	--	--	--	--	hypothetical protein [Ralstonia solanacearum]
	1_2183	[K]	Transcription	Molecular Function: DNA binding (GO:0003677); Molecular Function: transcription factor activity, sequence-specific DNA binding (GO:0003700); Biological Process: regulation of transcription, DNA-templated (GO:0006355);	K04761|3.7043e-56|rse:F504_2592|Hydrogen peroxide-inducible genes activator; K04761 LysR family transcriptional regulator, hydrogen peroxide-inducible genes activator (A)	LysR family transcriptional regulator, partial [Streptomyces pluripotens]
	1_2314	[R]	General function prediction only	Biological Process: metabolic process (GO:0008152); Molecular Function: hippurate hydrolase activity (GO:0047980);	--	signal peptide protein [Ralstonia solanacearum]
	1_2335	--	--	--	--	hypothetical protein Y045_5570 [Burkholderia pseudomallei MSHR2451]
	1_2390	[H]	Coenzyme transport and metabolism	Molecular Function: uroporphyrin-III C-methyltransferase activity (GO:0004851); Biological Process: porphyrin-containing compound biosynthetic process (GO:0006779); Biological Process: methylation (GO:0032259); Molecular Function: precorrin-2 dehydrogenase activity (GO:0043115); Biological Process: oxidation-reduction process (GO:0055114);	K02303|4.05388e-30|rse:F504_2378|Uroporphyrinogen-III methyltransferase (EC:2.1.1.107); K02303 uroporphyrin-III C-methyltransferase [EC:2.1.1.107] (A)	uroporphyrin-III C-methyltransferase [Ralstonia solanacearum]
	1_2409	[H]	Coenzyme transport and metabolism	Cellular Component: plasma membrane (GO:0005886); Molecular Function: cobalamin 5'-phosphate synthase activity (GO:0008818); Biological Process: cobalamin biosynthetic process (GO:0009236); Molecular Function: cobalamin-transporting ATPase activity (GO:0015420); Cellular Component: integral component of membrane (GO:0016021);	K02233|9.14199e-64|rso:RSc2396|cobS; cobalamin synthase; K02233 adenosylcobinamide-GDP ribazoletransferase [EC:2.7.8.26] (A)	cobalamin synthase [Ralstonia solanacearum]
	1_2418	--	--	--	--	hypothetical protein [Ralstonia solanacearum]
	1_2460	--	--	--	--	hypothetical protein [Ralstonia solanacearum]
	1_2471	[L]	Replication, recombination and repair	Molecular Function: ATP binding (GO:0005524); Biological Process: DNA repair (GO:0006281); Biological Process: DNA recombination (GO:0006310); Molecular Function: four-way junction helicase activity (GO:0009378);	K07478|2.83892e-83|rsc:RCFBP_11094|putative ATPase, AAA family; K07478 putative ATPase (A)	ATPase AAA [Ralstonia solanacearum]
	1_2473	--	--	--	--	hypothetical protein [Pseudomonas fluorescens]
	1_2474	--	--	--	--	hypothetical protein [Xanthomonas sacchari]
	1_2475	--	--	--	--	hypothetical protein [Pseudomonas aeruginosa]
	1_2477	--	--	--	--	transposase protein [Ralstonia solanacearum]
	1_2478	--	--	--	--	hypothetical protein, partial [Burkholderia cenocepacia]
	1_2479	--	--	--	--	hypothetical protein Csp_E36550 [Curvibacter putative symbiont of Hydra magnipapillata]
	1_2480	--	--	--	--	hypothetical protein [Burkholderia mimosarum]
	1_2481	[K]	Transcription	Molecular Function: DNA binding (GO:0003677);	--	hypothetical protein, partial [Herbaspirillum sp. B501]
	1_2482	--	--	--	--	hypothetical protein [Burkholderia mimosarum]
	1_2483	[L]	Replication, recombination and repair	Molecular Function: DNA binding (GO:0003677); Biological Process: DNA methylation (GO:0006306); Molecular Function: N-methyltransferase activity (GO:0008170);	--	adenine DNA methyltransferase-like protein [Ralstonia solanacearum]
	1_2489	--	--	--	--	hypothetical protein [Herbaspirillum sp. B501]
	1_2490	--	--	--	--	hypothetical protein [Burkholderia mimosarum]
	1_2491	--	--	--	--	hypothetical protein [Ralstonia solanacearum]
	1_2492	[K]	Transcription	Molecular Function: DNA binding (GO:0003677); Biological Process: transcription, DNA-templated (GO:0006351);	--	transcriptional regulator [Marinomonas mediterranea]
	1_2493	[S]	Function unknown	--	--	hypothetical protein PMI10_01168 [Flavobacterium sp. CF136]
	1_2494	[R]	General function prediction only	--	--	ketosteroid isomerase [Xanthomonas campestris]
	1_2495	--	--	--	--	hydroxylase [Dickeya chrysanthemi]
	1_2496	[S]	Function unknown	Molecular Function: calmodulin-dependent protein kinase activity (GO:0004683); Molecular Function: calmodulin binding (GO:0005516); Biological Process: protein phosphorylation (GO:0006468);	--	putative signal peptide protein [Ralstonia syzygii R24]
	1_2497	[GER]	--	Cellular Component: membrane (GO:0016020);	--	membrane protein [Ralstonia solanacearum]
	1_2498	[K]	Transcription	Molecular Function: DNA binding (GO:0003677); Molecular Function: transcription factor activity, sequence-specific DNA binding (GO:0003700); Biological Process: regulation of transcription, DNA-templated (GO:0006355);	--	MULTISPECIES: LysR family transcriptional regulator [pseudomallei group]
	1_2499	[L]	Replication, recombination and repair	Molecular Function: DNA binding (GO:0003677); Biological Process: DNA recombination (GO:0006310); Biological Process: DNA integration (GO:0015074);	--	hypothetical protein [Burkholderia mimosarum]
	1_2503	--	--	--	--	hypothetical protein [Ralstonia solanacearum]
	1_2504	--	--	--	--	Rep protein [Ralstonia solanacearum]
	1_2505	--	--	--	--	hypothetical protein [Ralstonia solanacearum]
	1_2506	--	--	--	--	zonular occludens toxin [Ralstonia solanacearum]
	1_2507	--	--	--	--	coat protein [Ralstonia solanacearum]
	1_2508	--	--	Cellular Component: integral component of membrane (GO:0016021);	--	hypothetical protein [Ralstonia solanacearum]
	1_2509	--	--	Cellular Component: integral component of membrane (GO:0016021); Cellular Component: viral capsid (GO:0019028);	--	hypothetical protein [Ralstonia solanacearum]
	1_2510	--	--	Cellular Component: integral component of membrane (GO:0016021);	--	hypothetical protein [Ralstonia solanacearum]
	1_2511	--	--	--	--	hypothetical protein [Ralstonia solanacearum]
	1_2512	--	--	--	--	hypothetical protein [Ralstonia solanacearum]
	1_2513	--	--	--	--	hypothetical protein [Ralstonia solanacearum]
	1_2514	--	--	--	--	hypothetical protein [Ralstonia solanacearum]
	1_2515	--	--	--	--	hypothetical protein [Ralstonia solanacearum]
	1_2517	[K]	Transcription	--	K07733|3.24855e-07|mham:J450_11865|regulatory protein; K07733 prophage regulatory protein (A)	hypothetical protein [Ectothiorhodospira haloalkaliphila]
	1_2518	--	--	--	--	hypothetical protein [Ralstonia solanacearum]
	1_2519	--	--	--	--	AAA domain protein [Burkholderia thailandensis MSMB59]
	1_2520	--	--	--	--	hypothetical protein [Herbaspirillum sp. RV1423]
	1_2521	[L]	Replication, recombination and repair	Molecular Function: nucleic acid binding (GO:0003676); Molecular Function: ATP binding (GO:0005524); Biological Process: DNA recombination (GO:0006310); Molecular Function: ATP-dependent helicase activity (GO:0008026);	K03654|0|app:CAP2UW1_0364|ATP-dependent DNA helicase, RecQ family; K03654 ATP-dependent DNA helicase RecQ [EC:3.6.4.12] (A)	ATP-dependent DNA helicase RecQ [Ralstonia solanacearum]
	1_2522	[L]	Replication, recombination and repair	--	--	transposase [Burkholderia glumae]
	1_2523	--	--	--	--	hypothetical protein, partial [Sphingobium lactosutens]
	1_2525	--	--	--	--	hypothetical protein [Pseudomonas putida]
	1_2526	--	--	--	--	hypothetical protein [Burkholderia phenoliruptrix]
	1_2531	--	--	--	--	hypothetical protein [Ralstonia sp. A12]
	1_2535	--	--	--	--	hypothetical protein BURPSS13_G0070 [Burkholderia pseudomallei S13]
	1_2536	--	--	--	--	hypothetical protein [Burkholderia pseudomallei]
	1_2537	--	--	--	--	hypothetical protein [Burkholderia pseudomallei]
	1_2538	--	--	--	--	hypothetical protein [Burkholderia pseudomallei]
	1_2539	--	--	--	--	hypothetical protein [Pseudomonas pelagia]
	1_2541	[S]	Function unknown	--	--	XRE family transcriptional regulator [Cupriavidus sp. UYPR2.512]
	1_2542	[L]	Replication, recombination and repair	--	--	hypothetical protein UUA_05297 [Rhodanobacter thiooxydans LCS2]
	1_2544	--	--	--	--	putative transmembrane protein [Ralstonia solanacearum]
	1_2560	[L]	Replication, recombination and repair	--	--	transposase [Burkholderia glumae]
	1_2576	[Q]	Secondary metabolites biosynthesis, transport and catabolism	Molecular Function: copper ion binding (GO:0005507); Biological Process: nitrogen compound metabolic process (GO:0006807); Molecular Function: electron carrier activity (GO:0009055); Cellular Component: integral component of membrane (GO:0016021); Molecular Function: heme binding (GO:0020037); Molecular Function: nitrite reductase (NO-forming) activity (GO:0050421); Biological Process: oxidation-…	--	signal peptide protein [Ralstonia solanacearum]
	1_2591	--	--	Molecular Function: catalytic activity (GO:0003824); Biological Process: metabolic process (GO:0008152);	--	typeIphosphodiesterase/nucleotide pyrophosphatase protein [Ralstonia solanacearum]
	1_2735	--	--	--	--	AWR family protein [Ralstonia solanacearum]
	1_2781	[Q]	Secondary metabolites biosynthesis, transport and catabolism	Cellular Component: plasma membrane (GO:0005886); Cellular Component: integral component of membrane (GO:0016021); Molecular Function: oxidoreductase activity (GO:0016491); Biological Process: oxidation-reduction process (GO:0055114);	K02004|9.38497e-94|rse:F504_2044|ABC transporter, permease protein, putative; K02004 putative ABC transport system permease protein (A)	ABC transporter permease, partial [Ralstonia solanacearum]
	1_2828	[I]	Lipid transport and metabolism	Molecular Function: acyl-CoA dehydrogenase activity (GO:0003995); Molecular Function: acryloyl-CoA reductase activity (GO:0043958); Molecular Function: flavin adenine dinucleotide binding (GO:0050660); Biological Process: oxidation-reduction process (GO:0055114);	--	acyl-CoA dehydrogenase [Ralstonia solanacearum]
	1_2854	[R]	General function prediction only	Molecular Function: transferase activity, transferring phosphorus-containing groups (GO:0016772);	--	putative aminoglycoside phosphotransferase [Ralstonia solanacearum]
	1_2925	--	--	Cellular Component: integral component of membrane (GO:0016021);	--	hypothetical protein [Ralstonia solanacearum]
	1_2932	--	--	Biological Process: viral capsid assembly (GO:0019069);	--	bacteriophage protein [Ralstonia solanacearum]
	1_2935	--	--	Cellular Component: integral component of membrane (GO:0016021);	--	phage-related transmembrane protein [Ralstonia solanacearum]
	1_2939	--	--	--	--	virion morphogenesis protein [Ralstonia solanacearum]
	1_2940	--	--	--	--	hypothetical protein [Echinicola vietnamensis]
	1_2943	--	--	--	--	hypothetical protein [Burkholderia pseudomallei]
	1_2947	[R]	General function prediction only	--	--	Phage tail fiber protein [Ralstonia solanacearum]
	1_2953	--	--	--	--	hypothetical protein [Ralstonia solanacearum]
	1_2961	--	--	--	--	hypothetical protein [Ralstonia solanacearum]
	1_2963	[K]	Transcription	--	--	hypothetical protein [Ralstonia solanacearum]
	1_2964	--	--	--	--	hypothetical protein [Ralstonia pickettii]
	1_2965	--	--	--	--	hypothetical protein [Ralstonia solanacearum]
	1_3092	[L]	Replication, recombination and repair	Molecular Function: DNA binding (GO:0003677); Molecular Function: endonuclease activity (GO:0004519); Cellular Component: intracellular (GO:0005622); Biological Process: DNA repair (GO:0006281); Molecular Function: exodeoxyribonuclease III activity (GO:0008853); Biological Process: nucleic acid phosphodiester bond hydrolysis (GO:0090305);	K01142|1.54024e-59|rse:F504_1758|Exodeoxyribonuclease III (EC:3.1.11.2); K01142 exodeoxyribonuclease III [EC:3.1.11.2] (A)	Exodeoxyribonuclease III [Ralstonia solanacearum]
	1_3096	[E]	Amino acid transport and metabolism	Molecular Function: metalloendopeptidase activity (GO:0004222); Biological Process: proteolysis (GO:0006508);	K01414|6.13588e-60|rso:RSc1595|prlC; oligopeptidase A; K01414 oligopeptidase A [EC:3.4.24.70] (A)	oligopeptidase A, partial [Ralstonia solanacearum]
	1_3108	[R]	General function prediction only	Molecular Function: hydrolase activity (GO:0016787); Molecular Function: isomerase activity (GO:0016853);	K07107|2.28566e-41|rsm:CMR15_11607|putative Thioesterase/thiol ester dehydrase-isomerase (EC:3.1.2.-); K07107 acyl-CoA thioester hydrolase [EC:3.1.2.-] (A)	thioesterase [Ralstonia solanacearum]
	1_3177	--	--	--	--	transposase [Burkholderia ubonensis]
	1_3228	--	--	--	--	hypothetical protein [Ralstonia solanacearum]
	1_3289	--	--	Molecular Function: DNA binding (GO:0003677); Molecular Function: transcription factor activity, sequence-specific DNA binding (GO:0003700); Biological Process: regulation of transcription, DNA-templated (GO:0006355);	--	Transcriptional regulators, LysR family [Ralstonia solanacearum]
	1_3297	--	--	--	--	hypothetical protein [Ralstonia solanacearum]
	1_3298	--	--	Molecular Function: DNA binding (GO:0003677);	--	hypothetical protein [Ralstonia solanacearum]
	1_3299	--	--	--	--	hypothetical protein [Ralstonia solanacearum]
	1_3300	--	--	--	--	hypothetical protein [Cupriavidus basilensis]
	1_3301	--	--	--	--	hypothetical protein [Ralstonia solanacearum]
	1_3302	--	--	--	--	hypothetical protein [Ralstonia solanacearum]
	1_3303	--	--	--	--	hypothetical protein [Cupriavidus basilensis]
	1_3304	--	--	--	--	hypothetical protein [Ralstonia solanacearum]
	1_3305	[L]	Replication, recombination and repair	Molecular Function: DNA binding (GO:0003677); Molecular Function: translation initiation factor activity (GO:0003743); Molecular Function: DNA topoisomerase activity (GO:0003916); Biological Process: DNA replication initiation (GO:0006270); Biological Process: translational initiation (GO:0006413);	K07467|0|rpf:Rpic12D_4466|replication initiation factor; K07467 phage replication initiation protein (A)	hypothetical protein [Ralstonia solanacearum]
	1_3307	--	--	Molecular Function: sequence-specific DNA binding (GO:0043565);	--	Cro/Cl family transcriptional regulator, partial [Streptomyces pluripotens]
	1_3322	[P]	Inorganic ion transport and metabolism	Molecular Function: sulfite reductase (NADPH) activity (GO:0004783); Molecular Function: heme binding (GO:0020037); Molecular Function: metal ion binding (GO:0046872); Molecular Function: sulfite dehydrogenase activity (GO:0050310); Molecular Function: sulfite reductase (ferredoxin) activity (GO:0050311); Molecular Function: 4 iron, 4 sulfur cluster binding (GO:0051539); Biological Process: oxida…	K00381|4.98247e-152|rso:RSc1862|cysI2; sulfite reductase oxidoreductase (EC:1.8.1.2); K00381 sulfite reductase (NADPH) hemoprotein beta-component [EC:1.8.1.2] (A)	sulfite reductase oxidoreductase [Ralstonia solanacearum]
	1_3333	--	--	--	--	type III effector protein, partial [Ralstonia solanacearum]
	1_3334	--	--	--	--	type III effector protein, partial [Ralstonia solanacearum]
	1_3360	--	--	--	--	hypothetical protein [Ralstonia solanacearum]
	1_3372	--	--	Molecular Function: transferase activity, transferring glycosyl groups (GO:0016757); Molecular Function: hydrolase activity (GO:0016787);	--	putative membrane protein [Burkholderia sp. RPE67]
	1_341	--	--	Cellular Component: integral component of membrane (GO:0016021);	--	membrane protein [Ralstonia solanacearum]
	1_342	--	--	--	--	hypothetical protein [Ralstonia solanacearum]
	1_343	--	--	Molecular Function: DNA binding (GO:0003677);	--	hypothetical protein, partial [Ralstonia solanacearum]
	1_3443	[C]	Energy production and conversion	Molecular Function: malate synthase activity (GO:0004474); Biological Process: glyoxylate cycle (GO:0006097); Biological Process: tricarboxylic acid cycle (GO:0006099);	K01638|1.03623e-172|rse:F504_1406|Malate synthase (EC:2.3.3.9); K01638 malate synthase [EC:2.3.3.9] (A)	malate synthase [Ralstonia solanacearum]
	1_3544	[T]	Signal transduction mechanisms	Molecular Function: phosphorelay response regulator activity (GO:0000156); Biological Process: phosphorelay signal transduction system (GO:0000160); Molecular Function: ATP binding (GO:0005524); Biological Process: regulation of transcription, DNA-templated (GO:0006355); Biological Process: regulation of nitrogen utilization (GO:0006808); Molecular Function: transcription factor binding (GO:00081…	K07712|3.20045e-33|rsm:CMR15_20467|ntrC; Nitrogen regulation protein NR(I); K07712 two-component system, NtrC family, nitrogen regulation response regulator GlnG (A)	chemotaxis protein CheY, partial [Ralstonia solanacearum]
	1_3570	[M]	Cell wall/membrane/envelope biogenesis	--	--	membrane protein [Ralstonia solanacearum]
	1_367	[V]	Defense mechanisms	Molecular Function: transporter activity (GO:0005215); Biological Process: transport (GO:0006810); Cellular Component: integral component of membrane (GO:0016021);	--	multidrug transporter [Ralstonia solanacearum]
	1_374	[R]	General function prediction only	--	K06988|9.01399e-25|rlg:Rleg_5289|NADP oxidoreductase coenzyme F420-dependent; K06988 (A)	hypothetical protein [Methylobacterium sp. 88A]
	1_401	[O]	Posttranslational modification, protein turnover, chaperones	Molecular Function: ATP binding (GO:0005524); Molecular Function: nucleoside-triphosphatase activity (GO:0017111);	--	AAA ATPase, central domain protein [Ralstonia solanacearum]
	1_402	--	--	Molecular Function: serine-type endopeptidase activity (GO:0004252); Biological Process: proteolysis (GO:0006508);	--	hypothetical protein [Ralstonia solanacearum]
	1_409	--	--	--	--	hypothetical protein [Ralstonia solanacearum]
	1_410	--	--	--	--	hypothetical protein [Algicola sagamiensis]
	1_411	--	--	--	--	hypothetical protein BTL_41 [Burkholderia thailandensis H0587]
	1_412	--	--	--	--	TIGR04255 family protein [Burkholderia thailandensis H0587]
	1_413	--	--	Molecular Function: DNA binding (GO:0003677);	--	DNA-binding protein [Ralstonia solanacearum]
	1_414	--	--	--	--	hypothetical protein [Ralstonia solanacearum]
	1_415	--	--	--	--	hypothetical protein [Ralstonia solanacearum]
	1_416	--	--	--	--	thioredoxin [Ralstonia solanacearum]
	1_417	--	--	--	--	hypothetical protein, partial [Ralstonia solanacearum]
	1_418	--	--	--	--	hypothetical protein, partial [Ralstonia solanacearum]
	1_419	--	--	--	--	hypothetical protein [Variovorax paradoxus]
	1_420	[IQ]	--	--	K00647|8.70761e-92|vpd:VAPA_1c02620|hypothetical protein; K00647 3-oxoacyl-[acyl-carrier-protein] synthase I [EC:2.3.1.41] (A)	hypothetical protein [Ralstonia solanacearum]
	1_421	--	--	--	--	hypothetical protein [Ralstonia solanacearum]
	1_422	--	--	--	--	hypothetical protein [Ralstonia solanacearum]
	1_423	[S]	Function unknown	--	K11904|0|rsl:RPSI07_2271|conserved hypothethical protein (Vgr protein associated with Rhs composite element); K11904 type VI secretion system secreted protein VgrG (A)	type VI secretion protein VgrG [Ralstonia solanacearum]
	1_424	[R]	General function prediction only	--	--	hypothetical protein [Ralstonia solanacearum]
	1_425	--	--	--	--	hypothetical protein [Ralstonia solanacearum]
	1_426	--	--	--	--	hypothetical protein [Ralstonia solanacearum]
	1_427	[R]	General function prediction only	Molecular Function: nucleotide binding (GO:0000166); Molecular Function: 3',5'-cyclic-AMP phosphodiesterase activity (GO:0004115); Molecular Function: metal ion binding (GO:0046872);	K03651|7.55129e-155|rsn:RSPO_c00282|icc; phosphohydrolases//metallophosphoesterase; protein; K03651 Icc protein (A)	conserved hypothetical protein,metallo-dependent phosphatases domain [Ralstonia syzygii R24]
	1_428	[S]	Function unknown	--	K09125|2.95479e-164|rsn:RSPO_c00281|hypothetical protein; K09125 hypothetical protein (A)	hypothetical protein [Ralstonia solanacearum]
	1_429	--	--	Molecular Function: sequence-specific DNA binding (GO:0043565);	--	hypothetical protein [Ralstonia solanacearum]
	1_430	--	--	--	--	hypothetical protein [Ralstonia solanacearum]
	1_433	--	--	--	--	hypothetical protein [Ralstonia solanacearum]
	1_434	--	--	--	--	hypothetical protein [Ralstonia solanacearum]
	1_449	--	--	--	K13478|3.25799e-150|rso:RSc0868|popP2; YOPP/AvrRxv family protein; K13478 type III effector protein PopP2 (A)	YOPP/AvrRxv family protein [Ralstonia solanacearum]
	1_450	--	--	--	--	type III effector protein [Ralstonia solanacearum]
	1_451	--	--	--	--	hypothetical protein [Ralstonia solanacearum]
	1_452	--	--	--	--	miscellaneous; unknown [Ralstonia solanacearum]
	1_453	--	--	--	--	hypothetical protein [Ralstonia solanacearum]
	1_454	[L]	Replication, recombination and repair	Molecular Function: DNA binding (GO:0003677); Biological Process: DNA recombination (GO:0006310); Biological Process: DNA integration (GO:0015074);	--	integrase [Ralstonia solanacearum]
	1_455	[L]	Replication, recombination and repair	Molecular Function: DNA binding (GO:0003677); Biological Process: DNA recombination (GO:0006310); Biological Process: DNA integration (GO:0015074);	--	hypothetical protein [Ralstonia solanacearum]
	1_456	[L]	Replication, recombination and repair	Biological Process: DNA metabolic process (GO:0006259);	--	hypothetical protein [Ralstonia solanacearum]
	1_457	[L]	Replication, recombination and repair	--	--	hypothetical protein [Candidatus Accumulibacter sp. BA-91]
	1_460	--	--	--	--	hypothetical protein [Ralstonia solanacearum]
	1_465	--	--	Molecular Function: recombinase activity (GO:0000150); Molecular Function: DNA binding (GO:0003677); Biological Process: DNA recombination (GO:0006310);	--	putative bacteriophage related protein [Ralstonia solanacearum]
	1_468	--	--	--	--	conserved hypothetical protein [Ralstonia syzygii R24]
	1_469	--	--	--	--	hypothetical protein [Ralstonia solanacearum]
	1_470	[U]	Intracellular trafficking, secretion, and vesicular transport	--	K15125|4.74942e-131|bgl:bglu_2g17940|filamentous hemagglutinin; K15125 filamentous hemagglutinin (A)	hypothetical protein, partial [Ralstonia solanacearum]
	1_476	--	--	--	--	hypothetical protein [Ralstonia solanacearum]
	1_479	--	--	--	--	hypothetical protein Rpic_4397 [Ralstonia pickettii 12J]
	1_480	[S]	Function unknown	Cellular Component: integral component of membrane (GO:0016021);	--	hypothetical protein [Ralstonia solanacearum]
	1_481	--	--	Biological Process: pathogenesis (GO:0009405); Biological Process: negative regulation by symbiont of host defense-related protein level (GO:0033663); Cellular Component: host cell (GO:0043657); Biological Process: negative regulation by symbiont of microbe-associated molecular pattern-induced host innate immune response (GO:0052034); Biological Process: interaction with host via protein secreted…	--	hypothetical protein [Ralstonia solanacearum]
	1_485	[R]	General function prediction only	Molecular Function: DNA binding (GO:0003677); Cellular Component: intracellular (GO:0005622); Biological Process: regulation of transcription, DNA-templated (GO:0006355);	K03746|5.13905e-55|rsl:RPSI07_0251|Histone-like nucleoid-structuring protein H-NS; K03746 DNA-binding protein H-NS (A)	DNA-binding protein [Ralstonia solanacearum]
	1_488	[L]	Replication, recombination and repair	--	--	hypothetical protein [Candidatus Accumulibacter sp. BA-91]
	1_489	[L]	Replication, recombination and repair	--	--	hypothetical protein [Ralstonia solanacearum]
	1_49	[L]	Replication, recombination and repair	Molecular Function: DNA binding (GO:0003677); Molecular Function: DNA-directed DNA polymerase activity (GO:0003887); Molecular Function: ATP binding (GO:0005524); Biological Process: DNA replication (GO:0006260); Cellular Component: DNA polymerase III complex (GO:0009360); Molecular Function: nucleoside-triphosphatase activity (GO:0017111);	K02343|3.18143e-124|rse:F504_1218|DNA polymerase III subunits gamma and tau (EC:2.7.7.7); K02343 DNA polymerase III subunit gamma/tau [EC:2.7.7.7] (A)	DNA polymerase III subunit gamma/tau [Ralstonia solanacearum]
	1_490	[L]	Replication, recombination and repair	Molecular Function: DNA binding (GO:0003677); Biological Process: DNA recombination (GO:0006310); Biological Process: DNA integration (GO:0015074);	--	integrase [Ralstonia solanacearum]
	1_492	--	--	--	--	signal peptide protein [Ralstonia solanacearum]
	1_506	--	--	--	--	hypothetical protein [Ralstonia solanacearum]
	1_519	[K]	Transcription	Molecular Function: DNA binding (GO:0003677); Biological Process: regulation of transcription, DNA-templated (GO:0006355);	--	TetR family transcriptional regulator [Ralstonia solanacearum]
	1_520	[IQR]	--	Molecular Function: oxidoreductase activity (GO:0016491); Biological Process: oxidation-reduction process (GO:0055114);	--	oxidoreductase [Ralstonia solanacearum]
	1_521	[CR]	--	Molecular Function: zinc ion binding (GO:0008270); Molecular Function: oxidoreductase activity (GO:0016491); Biological Process: oxidation-reduction process (GO:0055114);	--	NADPH:quinone oxidoreductase [Ralstonia solanacearum]
	1_522	--	--	Molecular Function: oxidoreductase activity (GO:0016491); Biological Process: oxidation-reduction process (GO:0055114);	--	hypothetical protein [Ralstonia solanacearum]
	1_524	--	--	Molecular Function: glycine hydroxymethyltransferase activity (GO:0004372); Molecular Function: methyltransferase activity (GO:0008168); Biological Process: methylation (GO:0032259);	--	putative Glycine hydroxymethyltransferase [Ralstonia solanacearum]
	1_530	[L]	Replication, recombination and repair	Molecular Function: DNA binding (GO:0003677); Molecular Function: transposase activity (GO:0004803); Biological Process: transposition, DNA-mediated (GO:0006313);	K07483|2.05828e-48|rso:RSc1548|transposase; K07483 transposase (A)	transposase [Ralstonia solanacearum]
	1_538	[G]	Carbohydrate transport and metabolism	--	--	Extracellular endoglucanase [Ralstonia solanacearum]
	1_548	[E]	Amino acid transport and metabolism	Molecular Function: threonine aldolase activity (GO:0004793); Biological Process: threonine catabolic process (GO:0006567); Molecular Function: pyridoxal phosphate binding (GO:0030170);	K01620|4.8532e-64|rsl:RPSI07_2535|ltaA; Low Spcificity L-Threonine Aldolase (EC:4.1.2.5); K01620 threonine aldolase [EC:4.1.2.5] (A)	low specificity L-threonine aldolase [blood disease bacterium R229]
	1_57	--	--	--	--	hypothetical protein, partial [Ralstonia sp. AU12-08]
	1_64	--	--	--	--	hypothetical protein SUTH_02515 [Sulfuritalea hydrogenivorans sk43H]
	1_650	--	--	--	--	hypothetical protein [Ralstonia solanacearum]
	1_712	--	--	--	--	hypothetical protein [Ralstonia solanacearum]
	1_757	[O]	Posttranslational modification, protein turnover, chaperones	Molecular Function: transferase activity (GO:0016740);	K00799|2.89059e-09|rso:RSc0607|glutathione S-transferase (EC:2.5.1.18); K00799 glutathione S-transferase [EC:2.5.1.18] (A)	glutathione S-transferase [Ralstonia syzygii R24]
	1_766	[KE]	--	Molecular Function: DNA binding (GO:0003677); Molecular Function: transcription factor activity, sequence-specific DNA binding (GO:0003700); Biological Process: regulation of transcription, DNA-templated (GO:0006355); Molecular Function: pyridoxal phosphate binding (GO:0030170); Molecular Function: 2-aminoadipate transaminase activity (GO:0047536);	--	2-aminoadipate aminotransferase, partial [Ralstonia solanacearum]
	1_832	--	--	--	--	hypothetical protein [Ralstonia solanacearum]
	1_833	[L]	Replication, recombination and repair	--	--	transposase [Burkholderia glumae]
	1_835	[M]	Cell wall/membrane/envelope biogenesis	Cellular Component: cell outer membrane (GO:0009279); Cellular Component: integral component of membrane (GO:0016021);	K07275|7.42147e-47|rsl:RPSI07_2828|putative Outer membrane protein, OmpW family; K07275 outer membrane protein (A)	hypothetical protein [Ralstonia solanacearum]
	1_893	[O]	Posttranslational modification, protein turnover, chaperones	Molecular Function: ATP binding (GO:0005524); Biological Process: obsolete ATP catabolic process (GO:0006200); Biological Process: proteolysis (GO:0006508); Molecular Function: peptidase activity (GO:0008233); Molecular Function: xenobiotic-transporting ATPase activity (GO:0008559); Molecular Function: protein transporter activity (GO:0008565); Cellular Component: integral component of membrane (…	K06147|2.61769e-62|rso:RSc0478|ABC transporter ATP-binding protein; K06147 ATP-binding cassette, subfamily B, bacterial (A)	metal ABC transporter permease [Ralstonia solanacearum]
	1_920	[S]	Function unknown	Molecular Function: nucleoside binding (GO:0001882); Cellular Component: integral component of membrane (GO:0016021);	--	membrane protein [Ralstonia solanacearum]
	1_950	--	--	Cellular Component: integral component of membrane (GO:0016021);	--	conserved exported protein of unknown function [Ralstonia solanacearum]
	1_952	[L]	Replication, recombination and repair	--	--	transposase [Ralstonia solanacearum]
	1_953	--	--	Molecular Function: catalytic activity (GO:0003824); Biological Process: metabolic process (GO:0008152);	--	hypothetical protein CNE_BB2p01730 [Cupriavidus necator N-1]
	1_957	[L]	Replication, recombination and repair	--	--	transposase [Ralstonia solanacearum]
	1_959	--	--	Molecular Function: catalytic activity (GO:0003824); Biological Process: metabolic process (GO:0008152);	--	hypothetical protein [Bradyrhizobium sp. Cp5.3]
	1_960	--	--	--	--	hypothetical protein [Burkholderia pseudomallei]
	1_961	--	--	--	--	hypothetical protein [Desulfotomaculum acetoxidans]
	1_962	--	--	--	--	hypothetical protein [Burkholderia phytofirmans]
	1_966	--	--	--	--	hypothetical protein [Pseudogulbenkiania ferrooxidans]
	1_968	[E]	Amino acid transport and metabolism	--	K01953|1.43958e-09|psb:Psyr_4315|asparagine synthase; K01953 asparagine synthase (glutamine-hydrolysing) [EC:6.3.5.4] (A)	hypothetical protein [Desulfovibrio zosterae]
	1_969	--	--	--	--	conserved hypothetical protein [Oligotropha carboxidovorans OM5]
	1_970	--	--	--	--	hypothetical protein [Ralstonia solanacearum]
	1_972	--	--	--	--	hypothetical protein [Ralstonia solanacearum]
	1_975	[L]	Replication, recombination and repair	Molecular Function: DNA binding (GO:0003677); Biological Process: DNA recombination (GO:0006310); Biological Process: DNA integration (GO:0015074);	--	phage integrase [Ralstonia solanacearum]
	1_976	[L]	Replication, recombination and repair	Molecular Function: DNA binding (GO:0003677); Biological Process: DNA recombination (GO:0006310); Biological Process: DNA integration (GO:0015074);	--	phage integrase [Ralstonia solanacearum]
	2_100	[S]	Function unknown	--	--	type IV secretion protein Rhs [Ralstonia solanacearum]
	2_1051	[T]	Signal transduction mechanisms	Molecular Function: phosphorelay sensor kinase activity (GO:0000155); Biological Process: phosphorelay signal transduction system (GO:0000160); Biological Process: cyclic nucleotide biosynthetic process (GO:0009190); Molecular Function: phosphorus-oxygen lyase activity (GO:0016849); Biological Process: signal transduction by protein phosphorylation (GO:0023014); Biological Process: intracellular …	--	hypothetical protein [Ralstonia solanacearum]
	2_1068	--	--	--	--	hypothetical protein [Ralstonia solanacearum]
	2_1069	--	--	--	--	hypothetical protein [Ralstonia solanacearum]
	2_1070	--	--	--	--	hypothetical protein [Ralstonia solanacearum]
	2_1073	--	--	--	--	MULTISPECIES: glyoxalase [Ralstonia]
	2_1083	[G]	Carbohydrate transport and metabolism	--	--	hypothetical protein [Micromonospora parva]
	2_1109	[O]	Posttranslational modification, protein turnover, chaperones	Biological Process: response to stress (GO:0006950); Molecular Function: oxidoreductase activity (GO:0016491);	--	organic hydroperoxide resistance protein [Ralstonia solanacearum]
	2_1117	[NT]	--	Molecular Function: signal transducer activity (GO:0004871); Biological Process: chemotaxis (GO:0006935); Biological Process: signal transduction (GO:0007165); Cellular Component: integral component of membrane (GO:0016021);	K03406|7.48641e-33|rse:F504_4094|Methyl-accepting chemotaxis protein I (serine chemoreceptor protein); K03406 methyl-accepting chemotaxis protein (A)	Methyl-accepting chemotaxis protein I (serine chemoreceptor protein) [Ralstonia solanacearum]
	2_1179	[I]	Lipid transport and metabolism	Molecular Function: stearoyl-CoA 9-desaturase activity (GO:0004768); Biological Process: lipid metabolic process (GO:0006629); Cellular Component: integral component of membrane (GO:0016021); Biological Process: oxidation-reduction process (GO:0055114);	K00507|4.63148e-17|rso:RS02366|RSp1029; transmembrane acyl-COA desaturase (fatty acid desaturase) oxidoreduct (EC:1.14.19.1); K00507 stearoyl-CoA desaturase (delta-9 desaturase) [EC:1.14.19.1] (A)	membrane protein [Ralstonia solanacearum]
	2_1188	--	--	--	--	hypothetical protein [Ralstonia solanacearum]
	2_1192	--	--	--	--	conserved hypothetical protein [Ralstonia syzygii R24]
	2_1207	[M]	Cell wall/membrane/envelope biogenesis	Biological Process: metabolic process (GO:0008152); Molecular Function: transaminase activity (GO:0008483); Molecular Function: pyridoxal phosphate binding (GO:0030170);	--	aminotransferase [Ralstonia solanacearum]
	2_1213	--	--	--	--	signal peptide protein [Ralstonia solanacearum]
	2_1259	--	--	Molecular Function: transferase activity, transferring glycosyl groups (GO:0016757); Molecular Function: hydrolase activity (GO:0016787);	--	putative membrane protein [Burkholderia sp. RPE67]
	2_1304	--	--	Biological Process: nodulation (GO:0009877);	K18376|7.47145e-117|rso:RSp1555|popF1; hypothetical protein; K18376 type III secretion translocon protein HrpF (A)	hypothetical protein [Ralstonia solanacearum]
	2_1352	--	--	--	--	hypothetical protein [Ralstonia solanacearum]
	2_137	[E]	Amino acid transport and metabolism	Molecular Function: ATP binding (GO:0005524); Biological Process: obsolete ATP catabolic process (GO:0006200); Molecular Function: organic phosphonate transmembrane-transporting ATPase activity (GO:0015416);	K02028|4.36821e-44|rso:RS00357|RSp0479; ABC transporter ATP-binding protein; K02028 polar amino acid transport system ATP-binding protein [EC:3.6.3.21] (A)	amino acid ABC transporter ATPase [Ralstonia solanacearum]
	2_1438	--	--	Cellular Component: integral component of membrane (GO:0016021);	--	hypothetical protein [Ralstonia solanacearum]
	2_1480	--	--	--	--	signal peptide protein [Cupriavidus basilensis]
	2_1483	[E]	Amino acid transport and metabolism	Molecular Function: transporter activity (GO:0005215); Molecular Function: ATP binding (GO:0005524); Cellular Component: plasma membrane (GO:0005886); Biological Process: obsolete ATP catabolic process (GO:0006200); Biological Process: transport (GO:0006810); Cellular Component: integral component of membrane (GO:0016021); Molecular Function: ATPase activity (GO:0016887);	K01995|1.29545e-26|rso:RS01743|RSp0706; amino acid composite ATP-binding transmembrane ABC transporter protein; K01995 branched-chain amino acid transport system ATP-binding protein K01998 branched-chain amino acid transport system permease protein (A)	ABC transporter family protein [Burkholderia pseudomallei MSHR684]
	2_1490	--	--	--	--	hypothetical protein NEIELOOT_02968 [Neisseria elongata subsp. glycolytica ATCC 29315]
	2_1532	[L]	Replication, recombination and repair	Molecular Function: DNA binding (GO:0003677); Molecular Function: transposase activity (GO:0004803); Biological Process: transposition, DNA-mediated (GO:0006313);	K07492|9.19173e-50|rso:RSp1332|tISRso1; transposase ISRSO1; K07492 putative transposase (A)	transposase ISRSO1 [Ralstonia solanacearum]
	2_1538	[Q]	Secondary metabolites biosynthesis, transport and catabolism	Molecular Function: copper-exporting ATPase activity (GO:0004008); Molecular Function: copper ion binding (GO:0005507); Molecular Function: ATP binding (GO:0005524); Cellular Component: integral component of membrane (GO:0016021); Molecular Function: oxidoreductase activity (GO:0016491); Cellular Component: periplasmic space (GO:0042597); Biological Process: oxidation-reduction process (GO:005511…	--	copper resistance protein CopA [Ralstonia solanacearum]
	2_1561	[Q]	Secondary metabolites biosynthesis, transport and catabolism	--	--	hypothetical protein, partial [Ralstonia solanacearum]
	2_1562	[M]	Cell wall/membrane/envelope biogenesis	--	--	hypothetical protein [Ralstonia solanacearum]
	2_1590	--	--	Cellular Component: integral component of membrane (GO:0016021);	--	hypothetical protein [Ralstonia solanacearum]
	2_1592	--	--	--	--	Sel1 domain-containing protein [Pseudomonas aeruginosa]
	2_16	--	--	--	--	hypothetical protein [Ralstonia solanacearum]
	2_1601	[O]	Posttranslational modification, protein turnover, chaperones	Molecular Function: serine-type endopeptidase activity (GO:0004252); Biological Process: proteolysis (GO:0006508);	--	putative serine protease protein [Ralstonia solanacearum]
	2_1602	--	--	--	--	hypothetical protein [Ralstonia solanacearum]
	2_1610	--	--	--	--	putative type III effector protein (fragment) [Ralstonia solanacearum]
	2_1611	[L]	Replication, recombination and repair	--	--	hypothetical protein [Ralstonia solanacearum]
	2_1618	--	--	--	--	putative bacteriophage-related protein [Ralstonia solanacearum]
	2_1620	--	--	--	--	hypothetical protein [Ralstonia solanacearum]
	2_164	[GEPR]	--	Molecular Function: transporter activity (GO:0005215); Cellular Component: plasma membrane (GO:0005886); Cellular Component: integral component of membrane (GO:0016021); Biological Process: transmembrane transport (GO:0055085);	--	membrane protein [Ralstonia solanacearum]
	2_1640	--	--	--	--	transposase, partial [Ralstonia solanacearum]
	2_1641	--	--	--	K07483|1.04541e-06|bxe:Bxe_A2446|transposase, ISRSO8 orfA like; K07483 transposase (A)	transposase, partial [Ralstonia solanacearum]
	2_1652	--	--	--	--	membrane protein [Ralstonia solanacearum]
	2_1654	--	--	--	--	membrane protein, partial [Ralstonia solanacearum]
	2_1655	--	--	--	--	hypothetical protein [Ralstonia solanacearum]
	2_1656	--	--	--	--	hypothetical protein, partial [Ralstonia solanacearum]
	2_185	--	--	--	--	hypothetical protein [Ralstonia solanacearum]
	2_186	--	--	Molecular Function: helicase activity (GO:0004386);	--	hypothetical protein [Ralstonia solanacearum]
	2_188	--	--	--	--	hypothetical protein [Ralstonia solanacearum]
	2_189	[L]	Replication, recombination and repair	--	--	transposase [Burkholderia glumae]
	2_190	--	--	--	--	hypothetical protein [Ralstonia solanacearum]
	2_191	--	--	Molecular Function: helicase activity (GO:0004386);	--	helicase, partial [Ralstonia solanacearum]
	2_20	--	--	--	--	signal peptide protein [Ralstonia solanacearum]
	2_207	--	--	--	--	hypothetical protein CH75_05720 [Dyella jiangningensis]
	2_208	--	--	--	--	hypothetical protein [Burkholderia pyrrocinia]
	2_244	[NT]	--	Molecular Function: transmembrane signaling receptor activity (GO:0004888); Biological Process: chemotaxis (GO:0006935); Biological Process: signal transduction (GO:0007165); Cellular Component: integral component of membrane (GO:0016021); Molecular Function: protein-glutamine glutaminase activity (GO:0050568);	K05874|3.40707e-137|rso:RSp1406|cheD3; methyl-accepting chemotaxis I; K05874 methyl-accepting chemotaxis protein I, serine sensor receptor (A)	membrane protein, partial [Ralstonia solanacearum]
	2_273	--	--	Cellular Component: integral component of membrane (GO:0016021); Molecular Function: transferase activity, transferring acyl groups (GO:0016746); Molecular Function: hydrolase activity (GO:0016787);	--	transmembrane protein [Ralstonia solanacearum]
	2_3	--	--	--	--	hypothetical protein [Ralstonia solanacearum]
	2_31	--	--	--	--	miscellaneous; unknown [Ralstonia solanacearum]
	2_311	--	--	--	--	unknown [Myxococcus xanthus DZF1]
	2_312	[K]	Transcription	Molecular Function: DNA binding (GO:0003677); Molecular Function: transcription factor activity, sequence-specific DNA binding (GO:0003700); Molecular Function: carbonate dehydratase activity (GO:0004089); Biological Process: regulation of transcription, DNA-templated (GO:0006355);	--	putative transcriptional regulator, LysR family [Ralstonia solanacearum]
	2_334	--	--	--	--	hypothetical protein HMPREF0989_00602 [Ralstonia sp. 5_2_56FAA]
	2_370	--	--	Cellular Component: integral component of membrane (GO:0016021);	--	membrane protein [Ralstonia solanacearum]
	2_379	--	--	--	--	hypothetical protein [Ralstonia solanacearum]
	2_382	--	--	--	--	hypothetical protein [Ralstonia solanacearum]
	2_4	--	--	--	--	hypothetical protein [Ralstonia solanacearum]
	2_421	[E]	Amino acid transport and metabolism	Molecular Function: O-acetylhomoserine aminocarboxypropyltransferase activity (GO:0003961); Molecular Function: cysteine synthase activity (GO:0004124); Cellular Component: integral component of membrane (GO:0016021); Biological Process: cysteine biosynthetic process (GO:0019344); Molecular Function: pyridoxal phosphate binding (GO:0030170); Biological Process: 'de novo' L-methionine biosynthetic…	K01740|1.1612e-109|rse:F504_5053|O-acetylhomoserine sulfhydrylase (EC:2.5.1.49); K01740 O-acetylhomoserine (thiol)-lyase [EC:2.5.1.49] (A)	hypothetical protein [Ralstonia solanacearum]
	2_434	--	--	--	--	hypothetical protein [Ralstonia solanacearum]
	2_464	[P]	Inorganic ion transport and metabolism	Molecular Function: DNA binding (GO:0003677); Molecular Function: cyanate hydratase activity (GO:0008824); Biological Process: cyanate metabolic process (GO:0009439); Molecular Function: hydrolase activity (GO:0016787);	K01725|7.56654e-23|rso:RS02188|RSp1630; cyanate hydratase (EC:4.2.1.104); K01725 cyanate lyase [EC:4.2.1.104] (A)	cyanate hydratase, partial [Ralstonia solanacearum]
	2_487	--	--	Cellular Component: ribosome (GO:0005840); Molecular Function: oxidoreductase activity (GO:0016491); Molecular Function: transition metal ion binding (GO:0046914); Biological Process: oxidation-reduction process (GO:0055114);	--	ferritin [Ralstonia solanacearum]
	2_488	--	--	Molecular Function: oxidoreductase activity (GO:0016491); Molecular Function: transition metal ion binding (GO:0046914); Biological Process: oxidation-reduction process (GO:0055114);	--	hypothetical protein [Ralstonia solanacearum]
	2_5	--	--	--	--	membrane protein [Ralstonia solanacearum]
	2_508	--	--	--	--	hypothetical protein RALSY_mp30651 [Ralstonia syzygii R24]
	2_51	--	--	--	--	hypothetical protein, partial [Ralstonia solanacearum]
	2_52	--	--	--	--	hypothetical protein [Pseudomonas fluorescens]
	2_53	--	--	--	--	hypothetical protein [Ralstonia solanacearum]
	2_55	--	--	Molecular Function: glycine hydroxymethyltransferase activity (GO:0004372); Molecular Function: methyltransferase activity (GO:0008168); Biological Process: methylation (GO:0032259);	--	hypothetical protein [Ralstonia solanacearum]
	2_56	[R]	General function prediction only	Biological Process: lipid metabolic process (GO:0006629);	--	patatin [Ralstonia solanacearum]
	2_561	--	--	--	--	conserved exported glycoprotein of unknown function [Ralstonia solanacearum]
	2_564	--	--	--	--	hypothetical protein Cflav_PD2058 [bacterium Ellin514]
	2_565	--	--	--	--	conserved hypothetical protein [blood disease bacterium R229]
	2_566	--	--	--	--	ATPase [Ralstonia solanacearum]
	2_567	[K]	Transcription	--	--	hypothetical protein [Ralstonia sp. AU12-08]
	2_57	--	--	--	--	hypothetical protein [Ralstonia solanacearum]
	2_58	--	--	Molecular Function: catalytic activity (GO:0003824); Biological Process: metabolic process (GO:0008152);	--	hypothetical protein [Burkholderia gladioli]
	2_59	--	--	--	--	hypothetical protein [Ralstonia solanacearum]
	2_601	--	--	--	--	NADPH-dependent FMN reductase family protein [Burkholderiales bacterium GJ-E10]
	2_603	--	--	--	--	FRG domain protein [Burkholderia pseudomallei]
	2_604	[S]	Function unknown	--	--	hypothetical protein DP57_3334 [Burkholderia pseudomallei]
	2_605	[L]	Replication, recombination and repair	--	--	transposase [Burkholderia glumae]
	2_606	--	--	--	--	hypothetical protein [Ralstonia solanacearum]
	2_61	--	--	--	--	LacI family regulatory protein [Ralstonia solanacearum]
	2_612	[C]	Energy production and conversion	Molecular Function: NADPH dehydrogenase activity (GO:0003959); Molecular Function: FMN binding (GO:0010181); Molecular Function: pentaerythritol trinitrate reductase activity (GO:0018548); Molecular Function: trichloro-p-hydroquinone reductive dehalogenase activity (GO:0052690); Biological Process: oxidation-reduction process (GO:0055114);	K00540|7.70769e-84|rso:RS02984|RSp0136; NADH oxidase-related oxidoreductase (EC:1.-.-.-); K00540 [EC:1.-.-.-] (A)	2,4-dienoyl-CoA reductase [Ralstonia solanacearum]
	2_62	--	--	--	--	hypothetical protein [Ralstonia solanacearum]
	2_627	--	--	--	--	hypothetical protein [Chitinilyticum aquatile]
	2_636	[Q]	Secondary metabolites biosynthesis, transport and catabolism	Cellular Component: ribosome (GO:0005840); Molecular Function: glutamate racemase activity (GO:0008881); Biological Process: biosynthetic process (GO:0009058); Molecular Function: hydrolase activity, acting on ester bonds (GO:0016788); Molecular Function: phosphopantetheine binding (GO:0031177);	--	Putative nonribosomal peptide synthetase /pks protein (fragment) [Ralstonia solanacearum]
	2_656	[K]	Transcription	Molecular Function: DNA binding (GO:0003677); Molecular Function: transcription factor activity, sequence-specific DNA binding (GO:0003700); Biological Process: regulation of transcription, DNA-templated (GO:0006355);	--	putative transcription regulator protein [Ralstonia solanacearum]
	2_672	--	--	--	--	hypothetical protein [Ralstonia solanacearum]
	2_68	[R]	General function prediction only	Biological Process: cobalt ion transport (GO:0006824); Molecular Function: cobalt ion transmembrane transporter activity (GO:0015087); Molecular Function: nickel cation transmembrane transporter activity (GO:0015099); Cellular Component: integral component of membrane (GO:0016021); Biological Process: nickel cation transmembrane transport (GO:0035444); Molecular Function: metal ion binding (GO:00…	K08970|4.95393e-48|rso:RS03927|RSp0552; hypothetical protein; K08970 nickel/cobalt exporter (A)	nickel transporter [Ralstonia solanacearum]
	2_7	--	--	--	--	membrane protein, partial [Ralstonia solanacearum]
	2_714	[P]	Inorganic ion transport and metabolism	Biological Process: iron ion transport (GO:0006826);	K07225|5.47882e-44|rse:F504_3683|Hemin transport protein HmuS; K07225 putative hemin transport protein (A)	heme ABC transporter [Ralstonia solanacearum]
	2_73	--	--	--	--	conserved hypothetical protein [Ralstonia syzygii R24]
	2_8	--	--	--	--	hypothetical protein, partial [Ralstonia solanacearum]
	2_849	[TK]	--	Molecular Function: phosphorelay response regulator activity (GO:0000156); Biological Process: phosphorelay signal transduction system (GO:0000160); Molecular Function: DNA binding (GO:0003677); Molecular Function: transcription factor activity, sequence-specific DNA binding (GO:0003700); Biological Process: regulation of transcription, DNA-templated (GO:0006355); Biological Process: intracellula…	--	LuxR family transcriptional regulator [Ralstonia solanacearum]
	2_879	--	--	--	--	hypothetical protein [Ralstonia solanacearum]
	2_880	[L]	Replication, recombination and repair	--	--	transposase [Burkholderia glumae]
	2_884	[K]	Transcription	Molecular Function: DNA binding (GO:0003677); Biological Process: regulation of transcription, DNA-templated (GO:0006355);	--	TetR family transcriptional regulator [Ralstonia solanacearum]
	2_885	[IQR]	--	Molecular Function: oxidoreductase activity (GO:0016491); Biological Process: oxidation-reduction process (GO:0055114);	--	oxidoreductase [Cupriavidus basilensis]
	2_886	[IQR]	--	Molecular Function: oxidoreductase activity (GO:0016491); Biological Process: oxidation-reduction process (GO:0055114);	--	hypothetical protein [Ralstonia solanacearum]
	2_90	[K]	Transcription	--	--	Rrf2 family transcriptional regulator [Ralstonia solanacearum]
	2_901	--	--	Molecular Function: transporter activity (GO:0005215); Cellular Component: plasma membrane (GO:0005886); Biological Process: transport (GO:0006810); Cellular Component: integral component of membrane (GO:0016021);	K01998|2.09744e-24|rse:F504_4798|livM; Branched-chain amino acid transport system permease protein LivM; K01998 branched-chain amino acid transport system permease protein (A)	hypothetical protein [Ralstonia solanacearum]
	2_905	[L]	Replication, recombination and repair	--	--	transposase [Burkholderia glumae]
	2_906	--	--	--	--	hypothetical protein [Ralstonia solanacearum]
	2_924	--	--	--	--	hypothetical protein, partial [Ralstonia solanacearum]
	2_925	--	--	--	--	hypothetical protein [Ralstonia solanacearum]
	2_945	--	--	--	--	conserved hypothethical protein [Ralstonia solanacearum]
	2_967	--	--	--	--	hypothetical protein [Ralstonia solanacearum]
	2_972	[K]	Transcription	Molecular Function: DNA binding (GO:0003677); Molecular Function: transcription factor activity, sequence-specific DNA binding (GO:0003700); Biological Process: regulation of transcription, DNA-templated (GO:0006355);	--	LysR family transcriptional regulator [Ralstonia solanacearum]
	2_98	--	--	--	--	hypothetical protein [Ralstonia solanacearum]
	a 1_** means the gene located in chromosome, 2_** means the gene located in megaplasmid.
