# Supplementary material for: Genome Sequencing of Ralstonia solanacearum CQPS-1, a Phylotype I Strain Collected from a Highland Area with Continuous Cropping of Tobacco
Source: Front Microbiol. 2017 May 31;8:974. doi: 10.3389/fmicb.2017.00974 (PMC5449461; doi:10.3389/fmicb.2017.00974)
Supplement: Supplementary file 8 [file Table_7.XLSX]

## Sheet: Sheet1
	Supplementary Table S7 Annotation information of specific genes in strains CQPS-1 compared with different phylotype strains
	Gene IDa	COG class	COG functional categories	GO annotation	KEGG annotation	nr annotation
	1_1	[S]	Function unknown	Molecular Function: fructokinase activity (GO:0008865); Biological Process: phosphorylation (GO:0016310); Molecular Function: 5-dehydro-2-deoxygluconokinase activity (GO:0047590);	K03338|1.9134e-93|rse:F504_1267|5-keto-2-deoxygluconokinase (EC:2.7.1.92); K03338 5-dehydro-2-deoxygluconokinase [EC:2.7.1.92] (A)	5-keto-2-deoxygluconokinase [Ralstonia solanacearum]
	1_1009	--	--	Cellular Component: integral component of membrane (GO:0016021);	--	Hypothetical Protein [Ralstonia solanacearum]
	1_1027	--	--	--	--	hypothetical protein BDB_100202 [blood disease bacterium R229]
	1_1059	--	--	Molecular Function: glutamate-cysteine ligase activity (GO:0004357);	K01919|6.72976e-65|rpi:Rpic_0200|glutamate/cysteine ligase; K01919 glutamate--cysteine ligase [EC:6.3.2.2] (A)	MULTISPECIES: glutamate--cysteine ligase [Ralstonia]
	1_1155	--	--	--	--	type III effector [Ralstonia solanacearum]
	1_1172	--	--	--	--	hypothetical protein [Ralstonia solanacearum]
	1_1178	--	--	--	--	hypothetical protein [Ralstonia solanacearum]
	1_1181	[R]	General function prediction only	Molecular Function: transferase activity (GO:0016740);	K07074|5.66052e-75|rsl:RPSI07_3185|conserved protein of unknown function (nucleotidyltransferase); K07074 (A)	nucleotidyltransferase [Ralstonia solanacearum]
	1_1190	--	--	--	--	hypothetical protein [Ralstonia solanacearum]
	1_1194	[K]	Transcription	Molecular Function: DNA binding (GO:0003677); Molecular Function: transcription factor activity, sequence-specific DNA binding (GO:0003700); Biological Process: regulation of transcription, DNA-templated (GO:0006355);	--	LysR family transcriptional regulator [Ralstonia solanacearum]
	1_1195	[F]	Nucleotide transport and metabolism	Molecular Function: GMP synthase (glutamine-hydrolyzing) activity (GO:0003922); Biological Process: glutamine metabolic process (GO:0006541); Molecular Function: transferase activity (GO:0016740);	K01951|2.5386e-149|rse:F504_228|GMP synthase (EC:6.3.5.2); K01951 GMP synthase (glutamine-hydrolysing) [EC:6.3.5.2] (A)	glutamine amidotransferase [Ralstonia solanacearum]
	1_1196	[M]	Cell wall/membrane/envelope biogenesis	Biological Process: cellular amino acid metabolic process (GO:0006520); Molecular Function: aspartate racemase activity (GO:0047689);	K01779|3.70721e-165|rse:F504_227|Aspartate racemase (EC:5.1.1.13); K01779 aspartate racemase [EC:5.1.1.13] (A)	aspartate racemase [Ralstonia solanacearum]
	1_1198	[K]	Transcription	--	--	MarR family transcriptional regulator [Ralstonia solanacearum]
	1_1199	--	--	Cellular Component: integral component of membrane (GO:0016021);	--	membrane protein [Ralstonia solanacearum]
	1_1204	--	--	--	--	hypothetical protein [Ralstonia solanacearum]
	1_1208	--	--	--	--	hydrolase [Ralstonia sp. A12]
	1_1214	[ER]	--	Molecular Function: zinc ion binding (GO:0008270); Molecular Function: oxidoreductase activity (GO:0016491); Biological Process: oxidation-reduction process (GO:0055114);	K18369|0|rso:RSc0194|zinc-dependent alcohol dehydrogenase oxidoreductase (EC:1.1.1.-); K18369 alcohol dehydrogenase [EC:1.1.1.-] (A)	alcohol dehydrogenase [Ralstonia solanacearum]
	1_1215	--	--	--	--	hypothetical protein [Ralstonia solanacearum]
	1_1220	[T]	Signal transduction mechanisms	Molecular Function: zinc ion binding (GO:0008270);	--	prokaryotic DksA/traR C4-type zinc finger family protein [Ralstonia solanacearum]
	1_1228	[R]	General function prediction only	Molecular Function: alcohol dehydrogenase (NAD) activity (GO:0004022); Molecular Function: zinc ion binding (GO:0008270); Biological Process: oxidation-reduction process (GO:0055114);	K13953|1.23898e-132|rso:RSc0181|alcohol dehydrogenase; K13953 alcohol dehydrogenase, propanol-preferring [EC:1.1.1.1] (A)	alcohol dehydrogenase, partial [Ralstonia solanacearum]
	1_1229	[R]	General function prediction only	Molecular Function: zinc ion binding (GO:0008270); Molecular Function: oxidoreductase activity (GO:0016491); Biological Process: oxidation-reduction process (GO:0055114);	K00100|1.30112e-49|rso:RSc0180|hypothetical protein; K00100 [EC:1.1.1.-] (A)	hypothetical protein [Ralstonia solanacearum]
	1_1230	[T]	Signal transduction mechanisms	Biological Process: response to stress (GO:0006950);	--	universal stress protein UspA [Ralstonia solanacearum]
	1_1232	--	--	--	--	hypothetical protein [Burkholderia xenovorans]
	1_1237	--	--	--	--	hypothetical protein Bxe_A0254 [Burkholderia xenovorans LB400]
	1_1238	--	--	--	--	hypothetical protein Bxe_A0253 [Burkholderia xenovorans LB400]
	1_1239	--	--	--	--	hypothetical protein [Burkholderia xenovorans]
	1_1240	--	--	--	--	conserved hypothetical protein [Cupriavidus metallidurans CH34]
	1_1241	[S]	Function unknown	--	--	filamentation induced by cAMP protein Fic [Polaromonas naphthalenivorans]
	1_1242	--	--	--	--	hypothetical protein, partial [Vibrio parahaemolyticus]
	1_1243	--	--	--	--	hypothetical protein CF70_031110 [Cupriavidus sp. SK-3]
	1_125	[R]	General function prediction only	Cellular Component: integral component of membrane (GO:0016021); Molecular Function: hydrolase activity (GO:0016787); Biological Process: establishment of competence for transformation (GO:0030420);	K02238|4.95516e-164|rse:F504_1145|putative hydrolase of the metallo-beta-lactamase superfamily, clustered with KDO2-Lipid A biosynthesis genes; K02238 competence protein ComEC (A)	hypothetical protein, partial [Ralstonia solanacearum]
	1_1252	--	--	Cellular Component: integral component of membrane (GO:0016021);	--	putative transmembrane protein [Ralstonia solanacearum]
	1_1269	--	--	--	--	lipoprotein [Ralstonia solanacearum]
	1_1277	--	--	--	--	hypothetical protein [Ralstonia solanacearum]
	1_1317	--	--	--	--	hypothetical protein [Ralstonia solanacearum]
	1_133	[S]	Function unknown	--	--	hypothetical protein [Ralstonia solanacearum]
	1_137	[K]	Transcription	Molecular Function: DNA binding (GO:0003677); Molecular Function: transcription factor activity, sequence-specific DNA binding (GO:0003700); Biological Process: regulation of transcription, DNA-templated (GO:0006355);	--	LysR family transcriptional regulator [Ralstonia solanacearum]
	1_1389	[L]	Replication, recombination and repair	Molecular Function: DNA binding (GO:0003677); Molecular Function: transposase activity (GO:0004803); Biological Process: transposition, DNA-mediated (GO:0006313);	--	hypothetical protein, partial [Ralstonia solanacearum]
	1_139	--	--	--	--	hypothetical protein [Ralstonia solanacearum]
	1_140	[K]	Transcription	Molecular Function: transcription factor activity, sequence-specific DNA binding (GO:0003700); Biological Process: regulation of transcription, DNA-templated (GO:0006355); Molecular Function: sequence-specific DNA binding (GO:0043565);	--	transcriptional regulatory DNA-binding transcription regulator protein [Ralstonia solanacearum]
	1_141	[K]	Transcription	Molecular Function: transcription factor activity, sequence-specific DNA binding (GO:0003700); Biological Process: regulation of transcription, DNA-templated (GO:0006355); Molecular Function: sequence-specific DNA binding (GO:0043565);	--	transcription regulator protein [Ralstonia solanacearum]
	1_142	--	--	Molecular Function: transporter activity (GO:0005215); Cellular Component: plasma membrane (GO:0005886); Biological Process: transport (GO:0006810); Cellular Component: integral component of membrane (GO:0016021);	--	hypothetical protein [Ralstonia solanacearum]
	1_1429	--	--	--	--	hypothetical protein [Methylomonas methanica]
	1_143	[E]	Amino acid transport and metabolism	--	K02000|8.12164e-10|rso:RSp0066|opuA; glycine/betaine ABC transporter ATP-binding protein; K02000 glycine betaine/proline transport system ATP-binding protein [EC:3.6.3.32] (A)	glycine/betaine ABC transporter ATPase [Ralstonia solanacearum]
	1_1430	--	--	--	--	hypothetical protein [Methylomonas methanica]
	1_1431	--	--	--	--	hypothetical protein [Methylomonas methanica]
	1_1434	[V]	Defense mechanisms	--	K01154|2.24538e-72|hsw:Hsw_2850|hypothetical protein; K01154 type I restriction enzyme, S subunit [EC:3.1.21.3] (A)	hypothetical protein, partial [Pseudomonas aeruginosa]
	1_1437	--	--	--	--	hypothetical protein [Burkholderia pseudomallei]
	1_1441	[R]	General function prediction only	--	--	hypothetical protein [Ralstonia solanacearum]
	1_1479	[I]	Lipid transport and metabolism	Molecular Function: catalytic activity (GO:0003824); Biological Process: metabolic process (GO:0008152);	--	hypothetical protein [Ralstonia solanacearum]
	1_1481	--	--	--	--	signal peptide protein [Ralstonia solanacearum]
	1_1497	--	--	--	--	hypothetical protein [Ralstonia solanacearum]
	1_150	[E]	Amino acid transport and metabolism	Molecular Function: L-serine ammonia-lyase activity (GO:0003941); Biological Process: gluconeogenesis (GO:0006094); Molecular Function: 4 iron, 4 sulfur cluster binding (GO:0051539);	K01752|6.02622e-87|rsm:CMR15_20218|sdaA; L-serine deaminase I (EC:4.3.1.17); K01752 L-serine dehydratase [EC:4.3.1.17] (A)	hypothetical protein [Ralstonia solanacearum]
	1_153	[E]	Amino acid transport and metabolism	Molecular Function: L-aspartate:2-oxoglutarate aminotransferase activity (GO:0004069); Biological Process: biosynthetic process (GO:0009058); Molecular Function: pyridoxal phosphate binding (GO:0030170); Molecular Function: L-phenylalanine:2-oxoglutarate aminotransferase activity (GO:0080130);	K00812|0|rse:F504_1067|Aspartate aminotransferase (EC:2.6.1.1); K00812 aspartate aminotransferase [EC:2.6.1.1] (A)	aspartate aminotransferase [Ralstonia solanacearum]
	1_156	[GEPR]	--	Molecular Function: transporter activity (GO:0005215); Cellular Component: integral component of membrane (GO:0016021); Biological Process: transmembrane transport (GO:0055085);	K08195|8.71806e-92|rso:RSc1093|pcaK; 4-hydroxybenzoate transporter; K08195 MFS transporter, AAHS family, 4-hydroxybenzoate transporter (A)	hypothetical protein [Ralstonia solanacearum]
	1_1610	--	--	--	--	hypothetical protein [Burkholderia dilworthii]
	1_1612	--	--	--	--	hypothetical protein [Burkholderia sp. UYPR1.413]
	1_1613	--	--	--	--	hypothetical protein [Burkholderia sp. UYPR1.413]
	1_1614	--	--	--	--	hypothetical protein [Burkholderia sp. UYPR1.413]
	1_1615	[V]	Defense mechanisms	Molecular Function: DNA binding (GO:0003677); Molecular Function: site-specific DNA-methyltransferase (adenine-specific) activity (GO:0009007); Biological Process: DNA restriction-modification system (GO:0009307); Biological Process: DNA methylation on adenine (GO:0032775);	--	Modification methylase PaeR7I [Pseudomonas aeruginosa MH38]
	1_1616	--	--	Molecular Function: DNA binding (GO:0003677); Molecular Function: Type II site-specific deoxyribonuclease activity (GO:0009036); Biological Process: DNA restriction-modification system (GO:0009307); Biological Process: nucleic acid phosphodiester bond hydrolysis (GO:0090305);	--	restriction endonuclease PaeR7I [Bordetella bronchiseptica]
	1_1621	[C]	Energy production and conversion	Biological Process: dicarboxylic acid transport (GO:0006835); Cellular Component: integral component of membrane (GO:0016021); Molecular Function: sodium:dicarboxylate symporter activity (GO:0017153);	K11102|0|bcn:Bcen_5604|sodium:dicarboxylate symporter; K11102 proton glutamate symport protein (A)	glutamate:protein symporter [Nocardioides sp. JGI 0001009-J09]
	1_1623	[E]	Amino acid transport and metabolism	--	K17950|1.30069e-155|kal:KALB_4130|hypothetical protein; K17950 L-cysteate sulfo-lyase [EC:4.4.1.25] (A)	hypothetical protein [Ralstonia solanacearum]
	1_1624	[GEPR]	--	--	--	hypothetical protein [Ralstonia solanacearum]
	1_1625	[E]	Amino acid transport and metabolism	Cellular Component: plasma membrane (GO:0005886); Biological Process: amino acid transport (GO:0006865); Cellular Component: integral component of membrane (GO:0016021);	--	lysine transporter LysE [Ralstonia solanacearum]
	1_1632	--	--	--	--	hypothetical protein [Ralstonia solanacearum]
	1_1633	--	--	--	--	hypothetical protein BCh11DRAFT_07622 [Burkholderia sp. Ch1-1]
	1_1642	--	--	Cellular Component: outer membrane (GO:0019867);	--	hemagglutinin, partial [Ralstonia solanacearum]
	1_1653	--	--	--	--	hypothetical protein [Ralstonia solanacearum]
	1_1654	[M]	Cell wall/membrane/envelope biogenesis	Molecular Function: dTDP-4-dehydrorhamnose reductase activity (GO:0008831); Biological Process: extracellular polysaccharide biosynthetic process (GO:0045226);	--	hypothetical protein [Ralstonia solanacearum]
	1_1710	--	--	--	--	hypothetical protein [Ralstonia solanacearum]
	1_1720	--	--	--	--	hypothetical protein, partial [Burkholderia pseudomallei]
	1_1721	--	--	--	--	hypothetical protein, partial [Burkholderia pseudomallei]
	1_1722	[S]	Function unknown	--	--	hypothetical protein [Ralstonia solanacearum]
	1_1723	--	--	--	--	hypothetical protein [Ralstonia solanacearum]
	1_1724	--	--	--	--	hypothetical protein [Ralstonia solanacearum]
	1_1725	--	--	--	--	hypothetical protein [Ralstonia solanacearum]
	1_1726	--	--	--	--	hypothetical protein [Ralstonia solanacearum]
	1_1727	[R]	General function prediction only	--	--	bacteriophage protein [Ralstonia solanacearum]
	1_1728	[S]	Function unknown	Molecular Function: ATP binding (GO:0005524); Molecular Function: hydrolase activity (GO:0016787); Biological Process: viral capsid assembly (GO:0019069);	--	terminase [Ralstonia solanacearum]
	1_1729	--	--	Biological Process: viral capsid assembly (GO:0019069);	--	hypothetical protein [Ralstonia solanacearum]
	1_1730	--	--	Cellular Component: viral capsid (GO:0019028);	--	capsid protein [Ralstonia solanacearum]
	1_1731	--	--	Molecular Function: DNA binding (GO:0003677); Molecular Function: endonuclease activity (GO:0004519); Biological Process: viral capsid assembly (GO:0019069);	--	Phage terminase, small subunit [Ralstonia solanacearum]
	1_1732	--	--	Biological Process: viral capsid assembly (GO:0019069);	--	phage head protein [Ralstonia solanacearum]
	1_1733	[R]	General function prediction only	--	--	tail protein X [Ralstonia solanacearum]
	1_1734	--	--	Cellular Component: integral component of membrane (GO:0016021);	--	phage-related transmembrane protein [Ralstonia solanacearum]
	1_1735	--	--	Cellular Component: integral component of membrane (GO:0016021);	--	holin [Ralstonia solanacearum]
	1_1736	[M]	Cell wall/membrane/envelope biogenesis	Molecular Function: hydrolase activity (GO:0016787);	--	hypothetical protein [Ralstonia solanacearum]
	1_1737	--	--	--	--	signal peptide protein [Ralstonia solanacearum]
	1_1741	[R]	General function prediction only	Molecular Function: copper ion binding (GO:0005507); Biological Process: amine metabolic process (GO:0009308); Molecular Function: quinone binding (GO:0048038);	K06903|3.66722e-70|rse:F504_3086|Phage baseplate assembly protein; K06903 (A)	gpW/gp25 family protein [Ralstonia solanacearum]
	1_1746	--	--	--	--	hypothetical protein [Ralstonia solanacearum]
	1_1749	--	--	--	--	hypothetical protein [Ralstonia solanacearum]
	1_1751	[R]	General function prediction only	--	K06906|1.38804e-96|rse:F504_3076|Phage tail protein; K06906 (A)	oxidoreductase [Ralstonia solanacearum]
	1_1754	[L]	Replication, recombination and repair	Molecular Function: nucleic acid binding (GO:0003676); Molecular Function: methyltransferase activity (GO:0008168); Biological Process: methylation (GO:0032259);	K07319|6.8544e-178|rse:F504_3074|DNA methylase; K00571 site-specific DNA-methyltransferase (adenine-specific) [EC:2.1.1.72] (A)	DNA methylase N-4 [Ralstonia solanacearum]
	1_1756	[K]	Transcription	Molecular Function: sequence-specific DNA binding (GO:0043565);	--	putative phage DNA-binding protein [Ralstonia solanacearum]
	1_1757	--	--	--	--	hypothetical protein [Ralstonia solanacearum]
	1_1758	--	--	--	--	hypothetical protein [Ralstonia solanacearum]
	1_1759	--	--	--	--	phage transcription activator Org/Delta [Ralstonia solanacearum]
	1_1760	[K]	Transcription	--	--	hypothetical protein [Ralstonia solanacearum]
	1_1761	--	--	--	--	hypothetical protein RSc1903-like [Ralstonia solanacearum]
	1_1762	--	--	--	--	hypothetical protein [Ralstonia solanacearum]
	1_1763	--	--	Cellular Component: integral component of membrane (GO:0016021);	--	hypothetical protein [Ralstonia solanacearum]
	1_1764	--	--	Cellular Component: integral component of membrane (GO:0016021);	--	hypothetical protein [Ralstonia solanacearum]
	1_1765	--	--	--	--	hypothetical protein [Ralstonia solanacearum]
	1_1766	--	--	--	--	hypothetical protein [Ralstonia solanacearum]
	1_1767	--	--	--	--	hypothetical protein [Ralstonia solanacearum]
	1_1768	--	--	--	--	hypothetical protein [Ralstonia solanacearum]
	1_1769	--	--	--	--	RNA-binding protein [Ralstonia solanacearum]
	1_1771	--	--	--	--	hypothetical protein [Ralstonia solanacearum]
	1_1772	--	--	--	--	hypothetical protein [Ralstonia solanacearum]
	1_1773	[L]	Replication, recombination and repair	Molecular Function: DNA binding (GO:0003677); Biological Process: DNA recombination (GO:0006310); Biological Process: DNA integration (GO:0015074);	--	site-specific recombinase [Ralstonia solanacearum]
	1_1790	--	--	Molecular Function: sequence-specific DNA binding (GO:0043565);	--	hypothetical protein [Ralstonia solanacearum]
	1_1814	--	--	Molecular Function: transferase activity, transferring glycosyl groups (GO:0016757); Molecular Function: hydrolase activity (GO:0016787);	--	putative membrane protein [Burkholderia sp. RPE67]
	1_1830	[S]	Function unknown	--	--	signal peptide protein, partial [Ralstonia solanacearum]
	1_1867	[OC]	--	Cellular Component: plasma membrane (GO:0005886); Molecular Function: electron carrier activity (GO:0009055); Cellular Component: integral component of membrane (GO:0016021); Biological Process: cytochrome complex assembly (GO:0017004); Biological Process: electron transport chain (GO:0022900); Biological Process: cell redox homeostasis (GO:0045454); Molecular Function: protein-disulfide reductas…	K04084|0|rso:RSc2990|dsbD; thiol:disulfide interchange transmembrane protein; K04084 thiol:disulfide interchange protein DsbD [EC:1.8.1.8] (A)	thiol:disulfide interchange protein [Ralstonia solanacearum]
	1_187	[L]	Replication, recombination and repair	Biological Process: DNA repair (GO:0006281); Biological Process: DNA recombination (GO:0006310);	K03584|3.04525e-79|rso:RSc1065|recO; DNA repair protein RecO; K03584 DNA repair protein RecO (recombination protein O) (A)	DNA repair protein RecO [Ralstonia solanacearum]
	1_1889	[E]	Amino acid transport and metabolism	Molecular Function: 3-dehydroquinate synthase activity (GO:0003856); Cellular Component: cytoplasm (GO:0005737); Biological Process: aromatic amino acid family biosynthetic process (GO:0009073); Biological Process: chorismate biosynthetic process (GO:0009423);	K01735|8.37914e-93|rsm:CMR15_10426|aroB; 3-dehydroquinate synthase (EC:4.2.3.4); K01735 3-dehydroquinate synthase [EC:4.2.3.4] (A)	3-dehydroquinate synthase [Ralstonia solanacearum]
	1_1990	[I]	Lipid transport and metabolism	Molecular Function: enoyl-CoA hydratase activity (GO:0004300); Biological Process: phenylacetate catabolic process (GO:0010124);	K15866|2.80545e-37|rso:RSc2873|paaG1; enoyl-CoA hydratase (EC:4.2.1.17); K15866 2-(1,2-epoxy-1,2-dihydrophenyl)acetyl-CoA isomerase [EC:5.3.3.18] (A)	enoyl-CoA hydratase [Ralstonia solanacearum]
	1_1992	--	--	Molecular Function: transferase activity, transferring glycosyl groups (GO:0016757); Molecular Function: hydrolase activity (GO:0016787);	--	putative membrane protein [Burkholderia sp. RPE67]
	1_1999	--	--	--	--	hypothetical protein [Ralstonia solanacearum]
	1_2069	--	--	Molecular Function: DNA binding (GO:0003677); Biological Process: chromosome condensation (GO:0030261);	--	histone [Ralstonia solanacearum]
	1_210	[PR]	--	Molecular Function: oxidoreductase activity (GO:0016491); Molecular Function: metal ion binding (GO:0046872); Molecular Function: 2 iron, 2 sulfur cluster binding (GO:0051537); Biological Process: oxidation-reduction process (GO:0055114);	--	Rieske (2Fe-2S) protein [Ralstonia solanacearum]
	1_2125	[T]	Signal transduction mechanisms	Molecular Function: phosphorelay sensor kinase activity (GO:0000155); Biological Process: phosphorelay signal transduction system (GO:0000160); Molecular Function: ATP binding (GO:0005524); Cellular Component: integral component of membrane (GO:0016021); Biological Process: signal transduction by protein phosphorylation (GO:0023014);	K00936|4.22959e-104|rso:RSc2736|phcS; transmembrane sensor histidine kinase transcription regulator protein (EC:2.7.3.-); K00936 [EC:2.7.3.-] (A)	sensor histidine kinase [Ralstonia solanacearum]
	1_2166	[L]	Replication, recombination and repair	Molecular Function: nucleic acid binding (GO:0003676); Biological Process: DNA integration (GO:0015074);	--	transposase [Ralstonia solanacearum]
	1_2167	[L]	Replication, recombination and repair	Molecular Function: DNA binding (GO:0003677); Molecular Function: transposase activity (GO:0004803); Biological Process: transposition, DNA-mediated (GO:0006313);	--	transposase IS3/IS911 family protein [Pandoraea sp. SD6-2]
	1_2168	--	--	--	--	hypothetical protein [Ralstonia solanacearum]
	1_2177	[S]	Function unknown	--	--	spore coat protein U [Ralstonia solanacearum]
	1_2178	[S]	Function unknown	--	--	spore coat protein U [Ralstonia solanacearum]
	1_2179	[NU]	--	Cellular Component: integral component of membrane (GO:0016021); Cellular Component: outer membrane-bounded periplasmic space (GO:0030288); Biological Process: pilus organization (GO:0043711); Biological Process: cell wall organization (GO:0071555);	K07346|2.27772e-174|rso:RSc2694|pili assembly chaperone transmembrane protein; K07346 fimbrial chaperone protein (A)	pili assembly chaperone transmembrane protein [Ralstonia solanacearum]
	1_2180	[NU]	--	Molecular Function: transporter activity (GO:0005215); Cellular Component: plasma membrane (GO:0005886); Biological Process: transport (GO:0006810); Cellular Component: cell outer membrane (GO:0009279); Cellular Component: integral component of membrane (GO:0016021);	K07347|0|rso:RSc2693|outer membrane usher transmembrane protein; K07347 outer membrane usher protein (A)	usher protein [Ralstonia solanacearum]
	1_2181	[S]	Function unknown	--	--	signal peptide protein [Ralstonia solanacearum]
	1_2182	--	--	--	--	hypothetical protein [Ralstonia solanacearum]
	1_2183	[K]	Transcription	Molecular Function: DNA binding (GO:0003677); Molecular Function: transcription factor activity, sequence-specific DNA binding (GO:0003700); Biological Process: regulation of transcription, DNA-templated (GO:0006355);	K04761|3.7043e-56|rse:F504_2592|Hydrogen peroxide-inducible genes activator; K04761 LysR family transcriptional regulator, hydrogen peroxide-inducible genes activator (A)	LysR family transcriptional regulator, partial [Streptomyces pluripotens]
	1_2185	--	--	--	--	hypothetical protein [Ralstonia solanacearum]
	1_2236	--	--	--	--	hypothetical protein [Ralstonia solanacearum]
	1_2257	[L]	Replication, recombination and repair	Molecular Function: methylated-DNA-[protein]-cysteine S-methyltransferase activity (GO:0003908); Biological Process: DNA repair (GO:0006281); Biological Process: methylation (GO:0032259);	K10778|4.83041e-112|rse:F504_2513|Methylated-DNA--protein-cysteine methyltransferase (EC:2.1.1.63); K10778 AraC family transcriptional regulator, regulatory protein of adaptative response / methylated-DNA-[protein]-cysteine methyltransferase [EC:2.1.1.63] (A)	cysteine methyltransferase [Ralstonia solanacearum]
	1_2270	[L]	Replication, recombination and repair	Molecular Function: DNA binding (GO:0003677);	K07483|3.95738e-125|rso:RSc3090|tISRso11a; ISRSO11-transposase orfA protein; K07483 transposase (A)	transposase [Ralstonia solanacearum]
	1_2271	[L]	Replication, recombination and repair	Molecular Function: nucleotide binding (GO:0000166); Molecular Function: nucleic acid binding (GO:0003676); Biological Process: DNA integration (GO:0015074);	--	transposase IS3 [Ralstonia solanacearum]
	1_2314	[R]	General function prediction only	Biological Process: metabolic process (GO:0008152); Molecular Function: hippurate hydrolase activity (GO:0047980);	--	signal peptide protein [Ralstonia solanacearum]
	1_2335	--	--	--	--	hypothetical protein Y045_5570 [Burkholderia pseudomallei MSHR2451]
	1_2378	[L]	Replication, recombination and repair	Molecular Function: nucleotide binding (GO:0000166); Molecular Function: nucleic acid binding (GO:0003676); Biological Process: DNA integration (GO:0015074);	--	transposase IS3 [Ralstonia solanacearum]
	1_2379	[L]	Replication, recombination and repair	Molecular Function: DNA binding (GO:0003677);	K07483|3.95738e-125|rso:RSc3090|tISRso11a; ISRSO11-transposase orfA protein; K07483 transposase (A)	transposase [Ralstonia solanacearum]
	1_2390	[H]	Coenzyme transport and metabolism	Molecular Function: uroporphyrin-III C-methyltransferase activity (GO:0004851); Biological Process: porphyrin-containing compound biosynthetic process (GO:0006779); Biological Process: methylation (GO:0032259); Molecular Function: precorrin-2 dehydrogenase activity (GO:0043115); Biological Process: oxidation-reduction process (GO:0055114);	K02303|4.05388e-30|rse:F504_2378|Uroporphyrinogen-III methyltransferase (EC:2.1.1.107); K02303 uroporphyrin-III C-methyltransferase [EC:2.1.1.107] (A)	uroporphyrin-III C-methyltransferase [Ralstonia solanacearum]
	1_2418	--	--	--	--	hypothetical protein [Ralstonia solanacearum]
	1_2419	--	--	--	--	hypothetical protein [Ralstonia solanacearum]
	1_2449	--	--	--	--	hypothetical protein [Ralstonia solanacearum]
	1_2475	--	--	--	--	hypothetical protein [Pseudomonas aeruginosa]
	1_2476	[S]	Function unknown	--	--	hypothetical protein [Citrobacter sp. 30_2]
	1_2477	--	--	--	--	transposase protein [Ralstonia solanacearum]
	1_2478	--	--	--	--	hypothetical protein, partial [Burkholderia cenocepacia]
	1_2479	--	--	--	--	hypothetical protein Csp_E36550 [Curvibacter putative symbiont of Hydra magnipapillata]
	1_2480	--	--	--	--	hypothetical protein [Burkholderia mimosarum]
	1_2481	[K]	Transcription	Molecular Function: DNA binding (GO:0003677);	--	hypothetical protein, partial [Herbaspirillum sp. B501]
	1_2482	--	--	--	--	hypothetical protein [Burkholderia mimosarum]
	1_2483	[L]	Replication, recombination and repair	Molecular Function: DNA binding (GO:0003677); Biological Process: DNA methylation (GO:0006306); Molecular Function: N-methyltransferase activity (GO:0008170);	--	adenine DNA methyltransferase-like protein [Ralstonia solanacearum]
	1_2487	[K]	Transcription	Molecular Function: sequence-specific DNA binding (GO:0043565);	--	helix-turn-helix domain transcription regulator protein [Ralstonia solanacearum]
	1_2488	--	--	Molecular Function: metallopeptidase activity (GO:0008237);	--	hypothetical protein [Burkholderia pseudomallei]
	1_2489	--	--	--	--	hypothetical protein [Herbaspirillum sp. B501]
	1_2490	--	--	--	--	hypothetical protein [Burkholderia mimosarum]
	1_2491	--	--	--	--	hypothetical protein [Ralstonia solanacearum]
	1_2492	[K]	Transcription	Molecular Function: DNA binding (GO:0003677); Biological Process: transcription, DNA-templated (GO:0006351);	--	transcriptional regulator [Marinomonas mediterranea]
	1_2493	[S]	Function unknown	--	--	hypothetical protein PMI10_01168 [Flavobacterium sp. CF136]
	1_2494	[R]	General function prediction only	--	--	ketosteroid isomerase [Xanthomonas campestris]
	1_2495	--	--	--	--	hydroxylase [Dickeya chrysanthemi]
	1_2496	[S]	Function unknown	Molecular Function: calmodulin-dependent protein kinase activity (GO:0004683); Molecular Function: calmodulin binding (GO:0005516); Biological Process: protein phosphorylation (GO:0006468);	--	putative signal peptide protein [Ralstonia syzygii R24]
	1_2497	[GER]	--	Cellular Component: membrane (GO:0016020);	--	membrane protein [Ralstonia solanacearum]
	1_2498	[K]	Transcription	Molecular Function: DNA binding (GO:0003677); Molecular Function: transcription factor activity, sequence-specific DNA binding (GO:0003700); Biological Process: regulation of transcription, DNA-templated (GO:0006355);	--	MULTISPECIES: LysR family transcriptional regulator [pseudomallei group]
	1_2499	[L]	Replication, recombination and repair	Molecular Function: DNA binding (GO:0003677); Biological Process: DNA recombination (GO:0006310); Biological Process: DNA integration (GO:0015074);	--	hypothetical protein [Burkholderia mimosarum]
	1_2512	--	--	--	--	hypothetical protein [Ralstonia solanacearum]
	1_2513	--	--	--	--	hypothetical protein [Ralstonia solanacearum]
	1_2515	--	--	--	--	hypothetical protein [Ralstonia solanacearum]
	1_2517	[K]	Transcription	--	K07733|3.24855e-07|mham:J450_11865|regulatory protein; K07733 prophage regulatory protein (A)	hypothetical protein [Ectothiorhodospira haloalkaliphila]
	1_2518	--	--	--	--	hypothetical protein [Ralstonia solanacearum]
	1_2520	--	--	--	--	hypothetical protein [Herbaspirillum sp. RV1423]
	1_2521	[L]	Replication, recombination and repair	Molecular Function: nucleic acid binding (GO:0003676); Molecular Function: ATP binding (GO:0005524); Biological Process: DNA recombination (GO:0006310); Molecular Function: ATP-dependent helicase activity (GO:0008026);	K03654|0|app:CAP2UW1_0364|ATP-dependent DNA helicase, RecQ family; K03654 ATP-dependent DNA helicase RecQ [EC:3.6.4.12] (A)	ATP-dependent DNA helicase RecQ [Ralstonia solanacearum]
	1_2523	--	--	--	--	hypothetical protein, partial [Sphingobium lactosutens]
	1_2525	--	--	--	--	hypothetical protein [Pseudomonas putida]
	1_2526	--	--	--	--	hypothetical protein [Burkholderia phenoliruptrix]
	1_2527	--	--	--	--	hypothetical protein [Ralstonia sp. A12]
	1_2528	[K]	Transcription	Molecular Function: sequence-specific DNA binding (GO:0043565);	--	XRE family transcriptional regulator [Ralstonia pickettii]
	1_2529	--	--	Molecular Function: transferase activity (GO:0016740);	--	hypothetical protein [Cupriavidus sp. WS]
	1_2531	--	--	--	--	hypothetical protein [Ralstonia sp. A12]
	1_2532	--	--	--	--	phage capsid protein [Burkholderia pseudomallei]
	1_2534	--	--	--	--	phage/plasmid-like TIGR03299 family protein [Burkholderia thailandensis MSMB59]
	1_2535	--	--	--	--	hypothetical protein BURPSS13_G0070 [Burkholderia pseudomallei S13]
	1_2537	--	--	--	--	hypothetical protein [Burkholderia pseudomallei]
	1_2538	--	--	--	--	hypothetical protein [Burkholderia pseudomallei]
	1_2539	--	--	--	--	hypothetical protein [Pseudomonas pelagia]
	1_2540	--	--	--	--	hypothetical protein [Ralstonia solanacearum]
	1_2541	[S]	Function unknown	--	--	XRE family transcriptional regulator [Cupriavidus sp. UYPR2.512]
	1_2542	[L]	Replication, recombination and repair	--	--	hypothetical protein UUA_05297 [Rhodanobacter thiooxydans LCS2]
	1_2544	--	--	--	--	putative transmembrane protein [Ralstonia solanacearum]
	1_2547	[L]	Replication, recombination and repair	Molecular Function: DNA binding (GO:0003677); Molecular Function: transposase activity (GO:0004803); Biological Process: transposition, DNA-mediated (GO:0006313);	--	transposase [Ralstonia solanacearum]
	1_2555	[K]	Transcription	Molecular Function: transcription factor activity, sequence-specific DNA binding (GO:0003700); Cellular Component: intracellular (GO:0005622); Biological Process: regulation of transcription, DNA-templated (GO:0006355); Molecular Function: sequence-specific DNA binding (GO:0043565);	K03719|2.89128e-105|rso:RSc2318|transcription regulator protein; K03719 Lrp/AsnC family transcriptional regulator, leucine-responsive regulatory protein (A)	AsnC family transcriptional regulator [Ralstonia solanacearum]
	1_2576	[Q]	Secondary metabolites biosynthesis, transport and catabolism	Molecular Function: copper ion binding (GO:0005507); Biological Process: nitrogen compound metabolic process (GO:0006807); Molecular Function: electron carrier activity (GO:0009055); Cellular Component: integral component of membrane (GO:0016021); Molecular Function: heme binding (GO:0020037); Molecular Function: nitrite reductase (NO-forming) activity (GO:0050421); Biological Process: oxidation-…	--	signal peptide protein [Ralstonia solanacearum]
	1_2591	--	--	Molecular Function: catalytic activity (GO:0003824); Biological Process: metabolic process (GO:0008152);	--	typeIphosphodiesterase/nucleotide pyrophosphatase protein [Ralstonia solanacearum]
	1_2592	--	--	--	--	hypothetical protein [Ralstonia solanacearum]
	1_2593	--	--	--	--	hypothetical protein [Ralstonia solanacearum]
	1_2594	--	--	Cellular Component: integral component of membrane (GO:0016021);	--	membrane protein [Ralstonia solanacearum]
	1_2596	--	--	--	--	signal peptidase [Ralstonia solanacearum]
	1_2726	[IQR]	--	Molecular Function: L-iditol 2-dehydrogenase activity (GO:0003939); Molecular Function: zinc ion binding (GO:0008270); Molecular Function: D-sorbitol dehydrogenase (acceptor) activity (GO:0047833); Biological Process: oxidation-reduction process (GO:0055114);	K08261|0|rso:RSc2147|polS; sorbitol dehydrogenase (EC:1.1.99.21); K08261 D-sorbitol dehydrogenase (acceptor) [EC:1.1.99.21] (A)	sorbitol dehydrogenase [Ralstonia solanacearum]
	1_2727	[G]	Carbohydrate transport and metabolism	Molecular Function: fructokinase activity (GO:0008865); Biological Process: phosphorylation (GO:0016310);	K00847|0|rso:RSc2146|cscK; fructokinase (EC:2.7.1.4); K00847 fructokinase [EC:2.7.1.4] (A)	carbohydrate kinase [Ralstonia solanacearum]
	1_2728	[G]	Carbohydrate transport and metabolism	Molecular Function: glucarate dehydratase activity (GO:0008872); Molecular Function: kinase activity (GO:0016301); Biological Process: phosphorylation (GO:0016310); Biological Process: galactitol metabolic process (GO:0019402);	K16371|0|rso:RSc2145|agaZ; tagatose 6-phosphate kinase (EC:2.7.1.-); K16371 D-tagatose-1,6-bisphosphate aldolase subunit GatZ/KbaZ (A)	tagatose-bisphosphate aldolase [Ralstonia solanacearum]
	1_2729	[G]	Carbohydrate transport and metabolism	Molecular Function: transporter activity (GO:0005215); Biological Process: carbohydrate transport (GO:0008643);	K10227|0|rse:F504_2100|Various polyols ABC transporter, periplasmic substrate-binding protein; K10227 sorbitol/mannitol transport system substrate-binding protein (A)	sugar ABC transporter substrate-binding protein [Ralstonia solanacearum]
	1_2730	[G]	Carbohydrate transport and metabolism	Molecular Function: transporter activity (GO:0005215); Cellular Component: plasma membrane (GO:0005886); Biological Process: transport (GO:0006810); Cellular Component: integral component of membrane (GO:0016021);	K10228|0|rso:RSc2143|transmembrane ABC transporter protein; K10228 sorbitol/mannitol transport system permease protein (A)	sugar ABC transporter permease [Ralstonia solanacearum]
	1_2731	[G]	Carbohydrate transport and metabolism	Molecular Function: transporter activity (GO:0005215); Cellular Component: plasma membrane (GO:0005886); Biological Process: carbohydrate transport (GO:0008643); Cellular Component: integral component of membrane (GO:0016021);	K10229|0|rso:RSc2142|transmembrane ABC transporter protein; K10229 sorbitol/mannitol transport system permease protein (A)	mannitol ABC transporter permease [Ralstonia solanacearum]
	1_2732	[R]	General function prediction only	Biological Process: metabolic process (GO:0008152); Cellular Component: integral component of membrane (GO:0016021); Molecular Function: hydrolase activity (GO:0016787);	--	HAD family hydrolase [Ralstonia solanacearum]
	1_2733	[G]	Carbohydrate transport and metabolism	Molecular Function: ATP binding (GO:0005524); Biological Process: obsolete ATP catabolic process (GO:0006200); Biological Process: carbohydrate transport (GO:0008643); Molecular Function: sulfate transmembrane-transporting ATPase activity (GO:0015419); Cellular Component: ATP-binding cassette (ABC) transporter complex (GO:0043190);	K10111|0|rso:RSc2140|sugar ATP-binding ABC transporter protein; K10111 multiple sugar transport system ATP-binding protein [EC:3.6.3.-] (A)	sugar ABC transporter ATP-binding protein [Ralstonia solanacearum]
	1_2734	--	--	--	--	AWR family protein [Ralstonia solanacearum]
	1_2735	--	--	--	--	AWR family protein [Ralstonia solanacearum]
	1_2736	[M]	Cell wall/membrane/envelope biogenesis	Biological Process: transport (GO:0006810); Molecular Function: porin activity (GO:0015288); Cellular Component: membrane (GO:0016020);	--	porin [Ralstonia solanacearum]
	1_2737	--	--	--	--	hypothetical protein [Ralstonia solanacearum]
	1_2738	[M]	Cell wall/membrane/envelope biogenesis	Cellular Component: integral component of membrane (GO:0016021);	--	hypothetical protein [Ralstonia solanacearum]
	1_2740	--	--	--	--	hypothetical protein [Ralstonia solanacearum]
	1_2741	--	--	--	--	SKWP protein 6 [Ralstonia solanacearum]
	1_2742	--	--	--	--	hypothetical protein [Ralstonia solanacearum]
	1_2743	[G]	Carbohydrate transport and metabolism	Molecular Function: D-arabinitol 4-dehydrogenase activity (GO:0047813); Molecular Function: coenzyme binding (GO:0050662); Biological Process: arabitol metabolic process (GO:0051161); Biological Process: oxidation-reduction process (GO:0055114);	K00007|0|rso:RSc2129|dalD; D-arabinitol dehydrogenase oxidoreductase (EC:1.1.1.11 1.1.1.-); K00007 D-arabinitol 4-dehydrogenase [EC:1.1.1.11] (A)	D-arabinitol 4-dehydrogenase [Ralstonia solanacearum]
	1_2744	[G]	Carbohydrate transport and metabolism	Molecular Function: xylulokinase activity (GO:0004856); Biological Process: xylulose metabolic process (GO:0005997); Biological Process: phosphorylation (GO:0016310);	K00854|0|rse:F504_2082|Xylulose kinase (EC:2.7.1.17); K00854 xylulokinase [EC:2.7.1.17] (A)	xylulose kinase [Ralstonia solanacearum]
	1_2745	[K]	Transcription	Molecular Function: carbohydrate binding (GO:0030246);	--	DeoR family transcriptional regulator [Ralstonia solanacearum]
	1_2750	[M]	Cell wall/membrane/envelope biogenesis	Cellular Component: integral component of membrane (GO:0016021);	--	hypothetical protein [Ralstonia solanacearum]
	1_2781	[Q]	Secondary metabolites biosynthesis, transport and catabolism	Cellular Component: plasma membrane (GO:0005886); Cellular Component: integral component of membrane (GO:0016021); Molecular Function: oxidoreductase activity (GO:0016491); Biological Process: oxidation-reduction process (GO:0055114);	K02004|9.38497e-94|rse:F504_2044|ABC transporter, permease protein, putative; K02004 putative ABC transport system permease protein (A)	ABC transporter permease, partial [Ralstonia solanacearum]
	1_2828	[I]	Lipid transport and metabolism	Molecular Function: acyl-CoA dehydrogenase activity (GO:0003995); Molecular Function: acryloyl-CoA reductase activity (GO:0043958); Molecular Function: flavin adenine dinucleotide binding (GO:0050660); Biological Process: oxidation-reduction process (GO:0055114);	--	acyl-CoA dehydrogenase [Ralstonia solanacearum]
	1_2854	[R]	General function prediction only	Molecular Function: transferase activity, transferring phosphorus-containing groups (GO:0016772);	--	putative aminoglycoside phosphotransferase [Ralstonia solanacearum]
	1_2867	--	--	--	--	signal peptide protein [Ralstonia solanacearum]
	1_2886	[NU]	--	Molecular Function: structural constituent of ribosome (GO:0003735); Cellular Component: ribosome (GO:0005840); Biological Process: translation (GO:0006412); Cellular Component: integral component of membrane (GO:0016021);	K08086|0|rso:RSc1986|hypothetical protein; K08086 pilus assembly protein FimV (A)	peptidoglycan-binding protein [Ralstonia solanacearum]
	1_2903	--	--	--	--	hypothetical protein [Ralstonia solanacearum]
	1_2925	--	--	Cellular Component: integral component of membrane (GO:0016021);	--	hypothetical protein [Ralstonia solanacearum]
	1_2927	[R]	General function prediction only	--	--	bacteriophage protein [Ralstonia solanacearum]
	1_2928	[S]	Function unknown	Molecular Function: ATP binding (GO:0005524); Molecular Function: hydrolase activity (GO:0016787); Biological Process: viral capsid assembly (GO:0019069);	--	Phage terminase, ATPase subunit [Ralstonia solanacearum]
	1_2929	--	--	Biological Process: viral capsid assembly (GO:0019069);	--	hypothetical protein [Ralstonia solanacearum]
	1_2930	--	--	Cellular Component: viral capsid (GO:0019028);	--	capsid protein [Ralstonia solanacearum]
	1_2931	--	--	Molecular Function: DNA binding (GO:0003677); Molecular Function: endonuclease activity (GO:0004519); Biological Process: viral capsid assembly (GO:0019069);	--	terminase [Ralstonia solanacearum]
	1_2932	--	--	Biological Process: viral capsid assembly (GO:0019069);	--	bacteriophage protein [Ralstonia solanacearum]
	1_2933	[R]	General function prediction only	--	--	tail protein X [Ralstonia solanacearum]
	1_2934	--	--	Cellular Component: integral component of membrane (GO:0016021);	--	membrane protein [Ralstonia solanacearum]
	1_2935	--	--	Cellular Component: integral component of membrane (GO:0016021);	--	phage-related transmembrane protein [Ralstonia solanacearum]
	1_2936	[M]	Cell wall/membrane/envelope biogenesis	Molecular Function: hydrolase activity (GO:0016787);	--	hypothetical protein [Ralstonia solanacearum]
	1_2937	--	--	--	--	signal peptide protein [Ralstonia solanacearum]
	1_2940	--	--	--	--	hypothetical protein [Echinicola vietnamensis]
	1_2943	--	--	--	--	hypothetical protein [Burkholderia pseudomallei]
	1_2953	--	--	--	--	hypothetical protein [Ralstonia solanacearum]
	1_2955	[R]	General function prediction only	--	K06906|4.21964e-97|rso:RSc1913|phage-like tail protein; K06906 (A)	oxidoreductase [Ralstonia solanacearum]
	1_2957	--	--	Cellular Component: integral component of membrane (GO:0016021);	--	hypothetical protein [Ralstonia solanacearum]
	1_2960	[K]	Transcription	Molecular Function: DNA binding (GO:0003677);	--	transcriptional regulator [Ralstonia solanacearum]
	1_2961	--	--	--	--	hypothetical protein [Ralstonia solanacearum]
	1_2962	--	--	--	--	transcriptional regulator [Ralstonia solanacearum]
	1_2963	[K]	Transcription	--	--	hypothetical protein [Ralstonia solanacearum]
	1_2964	--	--	--	--	hypothetical protein [Ralstonia pickettii]
	1_2965	--	--	--	--	hypothetical protein [Ralstonia solanacearum]
	1_2966	--	--	Cellular Component: integral component of membrane (GO:0016021);	--	hypothetical protein [Ralstonia solanacearum]
	1_2967	--	--	Cellular Component: integral component of membrane (GO:0016021);	--	hypothetical protein [Ralstonia solanacearum]
	1_2968	--	--	--	--	hypothetical protein [Ralstonia solanacearum]
	1_2969	--	--	Molecular Function: transferase activity (GO:0016740); Molecular Function: hydrolase activity (GO:0016787); Molecular Function: isomerase activity (GO:0016853);	--	hypothetical protein [Ralstonia solanacearum]
	1_2970	[K]	Transcription	Molecular Function: nucleotide binding (GO:0000166);	--	regulatory protein [Ralstonia solanacearum]
	1_3000	--	--	--	--	hemagglutinin-related protein [Ralstonia solanacearum]
	1_3001	--	--	--	--	hypothetical protein [Ralstonia solanacearum]
	1_3002	--	--	Molecular Function: methyltransferase activity (GO:0008168); Biological Process: methylation (GO:0032259);	--	hypothetical protein [Ralstonia solanacearum]
	1_3003	--	--	--	--	hypothetical protein [Ralstonia solanacearum]
	1_3004	--	--	Molecular Function: oxidoreductase activity, acting on paired donors, with incorporation or reduction of molecular oxygen, 2-oxoglutarate as one donor, and incorporation of one atom each of oxygen into both donors (GO:0016706); Biological Process: oxidation-reduction process (GO:0055114);	--	hypothetical protein [Ralstonia solanacearum]
	1_3050	[H]	Coenzyme transport and metabolism	Molecular Function: peptide-aspartate beta-dioxygenase activity (GO:0004597); Cellular Component: cytoplasm (GO:0005737); Biological Process: protoporphyrinogen IX biosynthetic process (GO:0006782); Molecular Function: transaminase activity (GO:0008483); Molecular Function: oxidoreductase activity, acting on single donors with incorporation of molecular oxygen, incorporation of two atoms of oxyge…	--	putative peptide-aspartate beta-dioxygenase [Ralstonia solanacearum]
	1_3092	[L]	Replication, recombination and repair	Molecular Function: DNA binding (GO:0003677); Molecular Function: endonuclease activity (GO:0004519); Cellular Component: intracellular (GO:0005622); Biological Process: DNA repair (GO:0006281); Molecular Function: exodeoxyribonuclease III activity (GO:0008853); Biological Process: nucleic acid phosphodiester bond hydrolysis (GO:0090305);	K01142|1.54024e-59|rse:F504_1758|Exodeoxyribonuclease III (EC:3.1.11.2); K01142 exodeoxyribonuclease III [EC:3.1.11.2] (A)	Exodeoxyribonuclease III [Ralstonia solanacearum]
	1_3096	[E]	Amino acid transport and metabolism	Molecular Function: metalloendopeptidase activity (GO:0004222); Biological Process: proteolysis (GO:0006508);	K01414|6.13588e-60|rso:RSc1595|prlC; oligopeptidase A; K01414 oligopeptidase A [EC:3.4.24.70] (A)	oligopeptidase A, partial [Ralstonia solanacearum]
	1_3177	--	--	--	--	transposase [Burkholderia ubonensis]
	1_3195	[E]	Amino acid transport and metabolism	Molecular Function: ATP binding (GO:0005524); Biological Process: obsolete ATP catabolic process (GO:0006200); Molecular Function: ATPase activity (GO:0016887);	--	hypothetical protein [Ralstonia solanacearum]
	1_3228	--	--	--	--	hypothetical protein [Ralstonia solanacearum]
	1_3289	--	--	Molecular Function: DNA binding (GO:0003677); Molecular Function: transcription factor activity, sequence-specific DNA binding (GO:0003700); Biological Process: regulation of transcription, DNA-templated (GO:0006355);	--	Transcriptional regulators, LysR family [Ralstonia solanacearum]
	1_3293	--	--	Molecular Function: DNA binding (GO:0003677); Biological Process: DNA integration (GO:0015074);	--	transposase [Ralstonia solanacearum]
	1_3300	--	--	--	--	hypothetical protein [Cupriavidus basilensis]
	1_3301	--	--	--	--	hypothetical protein [Ralstonia solanacearum]
	1_3302	--	--	--	--	hypothetical protein [Ralstonia solanacearum]
	1_3303	--	--	--	--	hypothetical protein [Cupriavidus basilensis]
	1_3308	--	--	Cellular Component: integral component of membrane (GO:0016021);	--	hypothetical protein [Ralstonia solanacearum]
	1_3309	[K]	Transcription	Molecular Function: transcription factor activity, sequence-specific DNA binding (GO:0003700); Cellular Component: intracellular (GO:0005622); Biological Process: regulation of transcription, DNA-templated (GO:0006355);	--	MarR family transcriptional regulator [Ralstonia solanacearum]
	1_3310	--	--	Cellular Component: integral component of membrane (GO:0016021); Biological Process: respiratory electron transport chain (GO:0022904);	--	hypothetical protein [Ralstonia solanacearum]
	1_3311	[K]	Transcription	Molecular Function: transcription factor activity, sequence-specific DNA binding (GO:0003700); Cellular Component: intracellular (GO:0005622); Biological Process: regulation of transcription, DNA-templated (GO:0006355);	--	MarR family transcriptional regulator [Ralstonia solanacearum]
	1_3312	[GEPR]	--	Cellular Component: plasma membrane (GO:0005886); Cellular Component: integral component of membrane (GO:0016021); Biological Process: transmembrane transport (GO:0055085);	K03446|0|rso:RSc1852|multidrug resistance transmembrane protein; K03446 MFS transporter, DHA2 family, multidrug resistance protein (A)	multidrug resistance protein B [Ralstonia solanacearum]
	1_3313	[V]	Defense mechanisms	Biological Process: protein secretion (GO:0009306); Cellular Component: integral component of membrane (GO:0016021); Biological Process: transmembrane transport (GO:0055085);	K03543|0|rse:F504_1538|Membrane fusion component of tripartite multidrug resistance system; K03543 membrane fusion protein, multidrug efflux system (A)	Membrane fusion component of tripartite multidrug resistance system [Ralstonia solanacearum]
	1_3314	[MU]	--	Molecular Function: transporter activity (GO:0005215); Biological Process: transport (GO:0006810); Molecular Function: lipid binding (GO:0008289); Cellular Component: membrane (GO:0016020);	--	RND transporter [Ralstonia solanacearum]
	1_3322	[P]	Inorganic ion transport and metabolism	Molecular Function: sulfite reductase (NADPH) activity (GO:0004783); Molecular Function: heme binding (GO:0020037); Molecular Function: metal ion binding (GO:0046872); Molecular Function: sulfite dehydrogenase activity (GO:0050310); Molecular Function: sulfite reductase (ferredoxin) activity (GO:0050311); Molecular Function: 4 iron, 4 sulfur cluster binding (GO:0051539); Biological Process: oxida…	K00381|4.98247e-152|rso:RSc1862|cysI2; sulfite reductase oxidoreductase (EC:1.8.1.2); K00381 sulfite reductase (NADPH) hemoprotein beta-component [EC:1.8.1.2] (A)	sulfite reductase oxidoreductase [Ralstonia solanacearum]
	1_3360	--	--	--	--	hypothetical protein [Ralstonia solanacearum]
	1_3372	--	--	Molecular Function: transferase activity, transferring glycosyl groups (GO:0016757); Molecular Function: hydrolase activity (GO:0016787);	--	putative membrane protein [Burkholderia sp. RPE67]
	1_341	--	--	Cellular Component: integral component of membrane (GO:0016021);	--	membrane protein [Ralstonia solanacearum]
	1_343	--	--	Molecular Function: DNA binding (GO:0003677);	--	hypothetical protein, partial [Ralstonia solanacearum]
	1_3443	[C]	Energy production and conversion	Molecular Function: malate synthase activity (GO:0004474); Biological Process: glyoxylate cycle (GO:0006097); Biological Process: tricarboxylic acid cycle (GO:0006099);	K01638|1.03623e-172|rse:F504_1406|Malate synthase (EC:2.3.3.9); K01638 malate synthase [EC:2.3.3.9] (A)	malate synthase [Ralstonia solanacearum]
	1_347	--	--	Molecular Function: recombinase activity (GO:0000150); Molecular Function: DNA binding (GO:0003677); Biological Process: DNA recombination (GO:0006310);	--	hypothetical protein [Ralstonia solanacearum]
	1_348	[L]	Replication, recombination and repair	--	K07489|0|rso:RSc3179|transposase; K07489 transposase (A)	hypothetical protein [Ralstonia solanacearum]
	1_3544	[T]	Signal transduction mechanisms	Molecular Function: phosphorelay response regulator activity (GO:0000156); Biological Process: phosphorelay signal transduction system (GO:0000160); Molecular Function: ATP binding (GO:0005524); Biological Process: regulation of transcription, DNA-templated (GO:0006355); Biological Process: regulation of nitrogen utilization (GO:0006808); Molecular Function: transcription factor binding (GO:00081…	K07712|3.20045e-33|rsm:CMR15_20467|ntrC; Nitrogen regulation protein NR(I); K07712 two-component system, NtrC family, nitrogen regulation response regulator GlnG (A)	chemotaxis protein CheY, partial [Ralstonia solanacearum]
	1_357	--	--	--	--	bacteriophage T7-like gene protein [Ralstonia solanacearum]
	1_3570	[M]	Cell wall/membrane/envelope biogenesis	--	--	membrane protein [Ralstonia solanacearum]
	1_359	--	--	Cellular Component: integral component of membrane (GO:0016021);	--	membrane protein [Ralstonia solanacearum]
	1_361	--	--	Cellular Component: integral component of membrane (GO:0016021);	--	hypothetical protein [Ralstonia solanacearum]
	1_365	[MU]	--	Molecular Function: transporter activity (GO:0005215); Biological Process: transport (GO:0006810);	--	hypothetical protein [Ralstonia solanacearum]
	1_366	--	--	Molecular Function: transporter activity (GO:0005215); Biological Process: transport (GO:0006810);	--	hypothetical protein [Ralstonia solanacearum]
	1_367	[V]	Defense mechanisms	Molecular Function: transporter activity (GO:0005215); Biological Process: transport (GO:0006810); Cellular Component: integral component of membrane (GO:0016021);	--	multidrug transporter [Ralstonia solanacearum]
	1_374	[R]	General function prediction only	--	K06988|9.01399e-25|rlg:Rleg_5289|NADP oxidoreductase coenzyme F420-dependent; K06988 (A)	hypothetical protein [Methylobacterium sp. 88A]
	1_375	--	--	--	--	hypothetical protein [Ralstonia solanacearum]
	1_376	--	--	--	--	hypothetical protein [Ralstonia solanacearum]
	1_379	--	--	--	--	hypothetical protein [Ralstonia solanacearum]
	1_380	--	--	--	--	hypothetical protein [Ralstonia solanacearum]
	1_385	[S]	Function unknown	--	K11904|1.94941e-178|rse:F504_3258|putative vgr-related protein; K11904 type VI secretion system secreted protein VgrG (A)	putative vgr-related protein [Ralstonia solanacearum]
	1_387	--	--	--	--	hypothetical protein [Ralstonia solanacearum]
	1_402	--	--	Molecular Function: serine-type endopeptidase activity (GO:0004252); Biological Process: proteolysis (GO:0006508);	--	hypothetical protein [Ralstonia solanacearum]
	1_409	--	--	--	--	hypothetical protein [Ralstonia solanacearum]
	1_410	--	--	--	--	hypothetical protein [Algicola sagamiensis]
	1_411	--	--	--	--	hypothetical protein BTL_41 [Burkholderia thailandensis H0587]
	1_412	--	--	--	--	TIGR04255 family protein [Burkholderia thailandensis H0587]
	1_414	--	--	--	--	hypothetical protein [Ralstonia solanacearum]
	1_433	--	--	--	--	hypothetical protein [Ralstonia solanacearum]
	1_446	[L]	Replication, recombination and repair	Molecular Function: DNA binding (GO:0003677); Biological Process: DNA methylation (GO:0006306); Molecular Function: methyltransferase activity (GO:0008168);	K00558|1.95368e-133|rso:RSc0869|cytosine-specific methyltransferase; K00558 DNA (cytosine-5)-methyltransferase 1 [EC:2.1.1.37] (A)	putative phage methyltransferase protein [Ralstonia solanacearum]
	1_449	--	--	--	K13478|3.25799e-150|rso:RSc0868|popP2; YOPP/AvrRxv family protein; K13478 type III effector protein PopP2 (A)	YOPP/AvrRxv family protein [Ralstonia solanacearum]
	1_450	--	--	--	--	type III effector protein [Ralstonia solanacearum]
	1_451	--	--	--	--	hypothetical protein [Ralstonia solanacearum]
	1_452	--	--	--	--	miscellaneous; unknown [Ralstonia solanacearum]
	1_454	[L]	Replication, recombination and repair	Molecular Function: DNA binding (GO:0003677); Biological Process: DNA recombination (GO:0006310); Biological Process: DNA integration (GO:0015074);	--	integrase [Ralstonia solanacearum]
	1_455	[L]	Replication, recombination and repair	Molecular Function: DNA binding (GO:0003677); Biological Process: DNA recombination (GO:0006310); Biological Process: DNA integration (GO:0015074);	--	hypothetical protein [Ralstonia solanacearum]
	1_456	[L]	Replication, recombination and repair	Biological Process: DNA metabolic process (GO:0006259);	--	hypothetical protein [Ralstonia solanacearum]
	1_457	[L]	Replication, recombination and repair	--	--	hypothetical protein [Candidatus Accumulibacter sp. BA-91]
	1_460	--	--	--	--	hypothetical protein [Ralstonia solanacearum]
	1_468	--	--	--	--	conserved hypothetical protein [Ralstonia syzygii R24]
	1_469	--	--	--	--	hypothetical protein [Ralstonia solanacearum]
	1_470	[U]	Intracellular trafficking, secretion, and vesicular transport	--	K15125|4.74942e-131|bgl:bglu_2g17940|filamentous hemagglutinin; K15125 filamentous hemagglutinin (A)	hypothetical protein, partial [Ralstonia solanacearum]
	1_477	[T]	Signal transduction mechanisms	Molecular Function: DNA binding (GO:0003677); Biological Process: regulation of transcription, DNA-templated (GO:0006355);	--	Crp/Fnr family transcriptional regulator [Ralstonia solanacearum]
	1_479	--	--	--	--	hypothetical protein Rpic_4397 [Ralstonia pickettii 12J]
	1_480	[S]	Function unknown	Cellular Component: integral component of membrane (GO:0016021);	--	hypothetical protein [Ralstonia solanacearum]
	1_484	[L]	Replication, recombination and repair	--	K00558|2.19199e-127|bav:BAV1283|phage methyltransferase; K00558 DNA (cytosine-5)-methyltransferase 1 [EC:2.1.1.37] (A)	putative phage methyltransferase protein [Ralstonia solanacearum]
	1_485	[R]	General function prediction only	Molecular Function: DNA binding (GO:0003677); Cellular Component: intracellular (GO:0005622); Biological Process: regulation of transcription, DNA-templated (GO:0006355);	K03746|5.13905e-55|rsl:RPSI07_0251|Histone-like nucleoid-structuring protein H-NS; K03746 DNA-binding protein H-NS (A)	DNA-binding protein [Ralstonia solanacearum]
	1_488	[L]	Replication, recombination and repair	--	--	hypothetical protein [Candidatus Accumulibacter sp. BA-91]
	1_489	[L]	Replication, recombination and repair	--	--	hypothetical protein [Ralstonia solanacearum]
	1_49	[L]	Replication, recombination and repair	Molecular Function: DNA binding (GO:0003677); Molecular Function: DNA-directed DNA polymerase activity (GO:0003887); Molecular Function: ATP binding (GO:0005524); Biological Process: DNA replication (GO:0006260); Cellular Component: DNA polymerase III complex (GO:0009360); Molecular Function: nucleoside-triphosphatase activity (GO:0017111);	K02343|3.18143e-124|rse:F504_1218|DNA polymerase III subunits gamma and tau (EC:2.7.7.7); K02343 DNA polymerase III subunit gamma/tau [EC:2.7.7.7] (A)	DNA polymerase III subunit gamma/tau [Ralstonia solanacearum]
	1_490	[L]	Replication, recombination and repair	Molecular Function: DNA binding (GO:0003677); Biological Process: DNA recombination (GO:0006310); Biological Process: DNA integration (GO:0015074);	--	integrase [Ralstonia solanacearum]
	1_492	--	--	--	--	signal peptide protein [Ralstonia solanacearum]
	1_495	--	--	Cellular Component: viral capsid (GO:0019028);	--	hypothetical protein [Ralstonia solanacearum]
	1_498	--	--	--	--	hypothetical protein [Ralstonia solanacearum]
	1_507	--	--	--	--	hypothetical protein [Ralstonia solanacearum]
	1_510	--	--	--	--	hypothetical protein [Ralstonia solanacearum]
	1_511	--	--	--	--	hypothetical protein [Ralstonia solanacearum]
	1_514	--	--	--	--	hypothetical protein [Ralstonia solanacearum]
	1_527	--	--	--	K08598|5.39326e-171|rso:RSc0826|popP; POPP protein; K08598 YopJ protease family (A)	PopP1 protein [Ralstonia solanacearum]
	1_530	[L]	Replication, recombination and repair	Molecular Function: DNA binding (GO:0003677); Molecular Function: transposase activity (GO:0004803); Biological Process: transposition, DNA-mediated (GO:0006313);	K07483|2.05828e-48|rso:RSc1548|transposase; K07483 transposase (A)	transposase [Ralstonia solanacearum]
	1_533	--	--	--	--	hypothetical protein [Ralstonia solanacearum]
	1_538	[G]	Carbohydrate transport and metabolism	--	--	Extracellular endoglucanase [Ralstonia solanacearum]
	1_548	[E]	Amino acid transport and metabolism	Molecular Function: threonine aldolase activity (GO:0004793); Biological Process: threonine catabolic process (GO:0006567); Molecular Function: pyridoxal phosphate binding (GO:0030170);	K01620|4.8532e-64|rsl:RPSI07_2535|ltaA; Low Spcificity L-Threonine Aldolase (EC:4.1.2.5); K01620 threonine aldolase [EC:4.1.2.5] (A)	low specificity L-threonine aldolase [blood disease bacterium R229]
	1_57	--	--	--	--	hypothetical protein, partial [Ralstonia sp. AU12-08]
	1_616	--	--	Cellular Component: integral component of membrane (GO:0016021);	--	hypothetical protein [Ralstonia solanacearum]
	1_64	--	--	--	--	hypothetical protein SUTH_02515 [Sulfuritalea hydrogenivorans sk43H]
	1_685	--	--	--	--	hypothetical protein [Ralstonia solanacearum]
	1_711	--	--	--	--	hypothetical protein [Ralstonia solanacearum]
	1_714	[S]	Function unknown	--	--	hypothetical protein A259_37931 [Pseudomonas syringae pv. actinidiae ICMP 19070]
	1_716	--	--	--	--	hypothetical protein [Cupriavidus sp. WS]
	1_718	--	--	Biological Process: biosynthetic process (GO:0009058); Molecular Function: transferase activity (GO:0016740);	--	hypothetical protein [Ralstonia solanacearum]
	1_725	[CR]	--	Molecular Function: zinc ion binding (GO:0008270); Molecular Function: oxidoreductase activity (GO:0016491); Biological Process: oxidation-reduction process (GO:0055114);	--	alcohol dehydrogenase [Ralstonia solanacearum]
	1_726	[K]	Transcription	Molecular Function: DNA binding (GO:0003677); Biological Process: regulation of transcription, DNA-templated (GO:0006355);	--	transcriptional regulator [Ralstonia solanacearum]
	1_727	[K]	Transcription	Molecular Function: DNA binding (GO:0003677); Molecular Function: transcription factor activity, sequence-specific DNA binding (GO:0003700); Biological Process: regulation of transcription, DNA-templated (GO:0006355);	--	hypothetical protein [Ralstonia solanacearum]
	1_731	[S]	Function unknown	Cellular Component: integral component of membrane (GO:0016021); Molecular Function: peroxiredoxin activity (GO:0051920); Biological Process: oxidation-reduction process (GO:0055114);	K01607|1.1434e-160|rso:RSc0631|hypothetical protein; K01607 4-carboxymuconolactone decarboxylase [EC:4.1.1.44] (A)	hypothetical protein [Ralstonia solanacearum]
	1_739	[ER]	--	Molecular Function: zinc ion binding (GO:0008270); Molecular Function: oxidoreductase activity (GO:0016491); Biological Process: oxidation-reduction process (GO:0055114);	K00100|0|rso:RSc0624|zinc-dependent alcohol dehydrogenase oxidoreductase (EC:1.1.1.-); K00100 [EC:1.1.1.-] (A)	IMP dehydrogenase [Ralstonia solanacearum]
	1_757	[O]	Posttranslational modification, protein turnover, chaperones	Molecular Function: transferase activity (GO:0016740);	K00799|2.89059e-09|rso:RSc0607|glutathione S-transferase (EC:2.5.1.18); K00799 glutathione S-transferase [EC:2.5.1.18] (A)	glutathione S-transferase [Ralstonia syzygii R24]
	1_766	[KE]	--	Molecular Function: DNA binding (GO:0003677); Molecular Function: transcription factor activity, sequence-specific DNA binding (GO:0003700); Biological Process: regulation of transcription, DNA-templated (GO:0006355); Molecular Function: pyridoxal phosphate binding (GO:0030170); Molecular Function: 2-aminoadipate transaminase activity (GO:0047536);	--	2-aminoadipate aminotransferase, partial [Ralstonia solanacearum]
	1_832	--	--	--	--	hypothetical protein [Ralstonia solanacearum]
	1_834	--	--	Cellular Component: cell outer membrane (GO:0009279); Cellular Component: integral component of membrane (GO:0016021);	K07275|4.77317e-29|rsn:RSPO_c02854|outer membrane protein w; K07275 outer membrane protein (A)	outer membrane protein w [Ralstonia solanacearum]
	1_885	[CE]	--	Molecular Function: magnesium ion binding (GO:0000287); Molecular Function: 3-isopropylmalate dehydrogenase activity (GO:0003862); Molecular Function: tartrate dehydrogenase activity (GO:0009027); Molecular Function: NAD binding (GO:0051287); Biological Process: oxidation-reduction process (GO:0055114);	K07246|0|rse:F504_514|Tartrate dehydrogenase (EC:1.1.1.93); K07246 tartrate dehydrogenase/decarboxylase / D-malate dehydrogenase [EC:1.1.1.93 4.1.1.73 1.1.1.83] (A)	3-isopropylmalate dehydrogenase [Ralstonia solanacearum]
	1_893	[O]	Posttranslational modification, protein turnover, chaperones	Molecular Function: ATP binding (GO:0005524); Biological Process: obsolete ATP catabolic process (GO:0006200); Biological Process: proteolysis (GO:0006508); Molecular Function: peptidase activity (GO:0008233); Molecular Function: xenobiotic-transporting ATPase activity (GO:0008559); Molecular Function: protein transporter activity (GO:0008565); Cellular Component: integral component of membrane (…	K06147|2.61769e-62|rso:RSc0478|ABC transporter ATP-binding protein; K06147 ATP-binding cassette, subfamily B, bacterial (A)	metal ABC transporter permease [Ralstonia solanacearum]
	1_920	[S]	Function unknown	Molecular Function: nucleoside binding (GO:0001882); Cellular Component: integral component of membrane (GO:0016021);	--	membrane protein [Ralstonia solanacearum]
	1_952	[L]	Replication, recombination and repair	--	--	transposase [Ralstonia solanacearum]
	1_953	--	--	Molecular Function: catalytic activity (GO:0003824); Biological Process: metabolic process (GO:0008152);	--	hypothetical protein CNE_BB2p01730 [Cupriavidus necator N-1]
	1_957	[L]	Replication, recombination and repair	--	--	transposase [Ralstonia solanacearum]
	1_959	--	--	Molecular Function: catalytic activity (GO:0003824); Biological Process: metabolic process (GO:0008152);	--	hypothetical protein [Bradyrhizobium sp. Cp5.3]
	1_960	--	--	--	--	hypothetical protein [Burkholderia pseudomallei]
	1_961	--	--	--	--	hypothetical protein [Desulfotomaculum acetoxidans]
	1_962	--	--	--	--	hypothetical protein [Burkholderia phytofirmans]
	1_965	--	--	--	--	transcriptional regulator [Burkholderia pseudomallei]
	1_966	--	--	--	--	hypothetical protein [Pseudogulbenkiania ferrooxidans]
	1_968	[E]	Amino acid transport and metabolism	--	K01953|1.43958e-09|psb:Psyr_4315|asparagine synthase; K01953 asparagine synthase (glutamine-hydrolysing) [EC:6.3.5.4] (A)	hypothetical protein [Desulfovibrio zosterae]
	1_969	--	--	--	--	conserved hypothetical protein [Oligotropha carboxidovorans OM5]
	2_100	[S]	Function unknown	--	--	type IV secretion protein Rhs [Ralstonia solanacearum]
	2_1003	--	--	Cellular Component: integral component of membrane (GO:0016021);	--	polymerase [Ralstonia solanacearum]
	2_103	[S]	Function unknown	--	--	hypothetical protein [Ralstonia solanacearum]
	2_1051	[T]	Signal transduction mechanisms	Molecular Function: phosphorelay sensor kinase activity (GO:0000155); Biological Process: phosphorelay signal transduction system (GO:0000160); Biological Process: cyclic nucleotide biosynthetic process (GO:0009190); Molecular Function: phosphorus-oxygen lyase activity (GO:0016849); Biological Process: signal transduction by protein phosphorylation (GO:0023014); Biological Process: intracellular …	--	hypothetical protein [Ralstonia solanacearum]
	2_1054	[R]	General function prediction only	Biological Process: cellular aromatic compound metabolic process (GO:0006725); Molecular Function: isomerase activity (GO:0016853);	K01821|5.99319e-37|rso:RS05436|RSp1151; hypothetical protein; K01821 4-oxalocrotonate tautomerase [EC:5.3.2.6] (A)	tautomerase [Ralstonia solanacearum]
	2_1055	[R]	General function prediction only	Molecular Function: transferase activity, transferring acyl groups (GO:0016746); Molecular Function: hydrolase activity (GO:0016787);	--	putative hydrolase signal peptide protein [Ralstonia solanacearum]
	2_1056	[R]	General function prediction only	--	K06988|4.74519e-144|rso:RS05455|RSp1147; transmemembrane reductasease oxidoreductase; K06988 (A)	NADPH-dependent F420 reductase [Ralstonia solanacearum]
	2_1067	--	--	--	--	hypothetical protein [Ralstonia solanacearum]
	2_1081	[L]	Replication, recombination and repair	Molecular Function: DNA binding (GO:0003677); Molecular Function: transposase activity (GO:0004803); Biological Process: transposition, DNA-mediated (GO:0006313);	--	transposase IS5 [Ralstonia solanacearum]
	2_1083	[G]	Carbohydrate transport and metabolism	--	--	hypothetical protein [Micromonospora parva]
	2_1090	[CR]	--	Molecular Function: NADPH:quinone reductase activity (GO:0003960); Molecular Function: zinc ion binding (GO:0008270); Biological Process: oxidation-reduction process (GO:0055114);	--	hypothetical protein [Ralstonia solanacearum]
	2_1091	[K]	Transcription	--	--	DeoR faimly transcriptional regulator [Ralstonia solanacearum]
	2_1093	[I]	Lipid transport and metabolism	Molecular Function: oxidoreductase activity (GO:0016491); Biological Process: oxidation-reduction process (GO:0055114);	--	hypothetical protein [Ralstonia solanacearum]
	2_1094	[K]	Transcription	--	--	transcriptional regulator [Ralstonia solanacearum]
	2_1095	--	--	--	--	hypothetical protein [Ralstonia solanacearum]
	2_1096	--	--	Cellular Component: integral component of membrane (GO:0016021); Molecular Function: alkylmercury lyase activity (GO:0018836); Biological Process: organomercury catabolic process (GO:0046413);	--	putative transmembrane protein, partial [Ralstonia solanacearum]
	2_1097	[L]	Replication, recombination and repair	Molecular Function: DNA binding (GO:0003677); Molecular Function: transposase activity (GO:0004803); Biological Process: transposition, DNA-mediated (GO:0006313);	--	transposase IS3/IS911 family protein [Pandoraea sp. SD6-2]
	2_1098	[L]	Replication, recombination and repair	Molecular Function: nucleic acid binding (GO:0003676); Biological Process: DNA integration (GO:0015074);	--	transposase [Ralstonia solanacearum]
	2_11	[L]	Replication, recombination and repair	Molecular Function: DNA binding (GO:0003677); Biological Process: DNA methylation (GO:0006306); Molecular Function: methyltransferase activity (GO:0008168);	K00558|1.95368e-133|rso:RSc0869|cytosine-specific methyltransferase; K00558 DNA (cytosine-5)-methyltransferase 1 [EC:2.1.1.37] (A)	putative phage methyltransferase protein [Ralstonia solanacearum]
	2_1109	[O]	Posttranslational modification, protein turnover, chaperones	Biological Process: response to stress (GO:0006950); Molecular Function: oxidoreductase activity (GO:0016491);	--	organic hydroperoxide resistance protein [Ralstonia solanacearum]
	2_1117	[NT]	--	Molecular Function: signal transducer activity (GO:0004871); Biological Process: chemotaxis (GO:0006935); Biological Process: signal transduction (GO:0007165); Cellular Component: integral component of membrane (GO:0016021);	K03406|7.48641e-33|rse:F504_4094|Methyl-accepting chemotaxis protein I (serine chemoreceptor protein); K03406 methyl-accepting chemotaxis protein (A)	Methyl-accepting chemotaxis protein I (serine chemoreceptor protein) [Ralstonia solanacearum]
	2_1179	[I]	Lipid transport and metabolism	Molecular Function: stearoyl-CoA 9-desaturase activity (GO:0004768); Biological Process: lipid metabolic process (GO:0006629); Cellular Component: integral component of membrane (GO:0016021); Biological Process: oxidation-reduction process (GO:0055114);	K00507|4.63148e-17|rso:RS02366|RSp1029; transmembrane acyl-COA desaturase (fatty acid desaturase) oxidoreduct (EC:1.14.19.1); K00507 stearoyl-CoA desaturase (delta-9 desaturase) [EC:1.14.19.1] (A)	membrane protein [Ralstonia solanacearum]
	2_1184	--	--	Biological Process: signal transduction (GO:0007165); Molecular Function: kinase activity (GO:0016301);	--	hypothetical protein [Ralstonia solanacearum]
	2_1192	--	--	--	--	conserved hypothetical protein [Ralstonia syzygii R24]
	2_120	--	--	--	--	hypothetical protein [Ralstonia solanacearum]
	2_1207	[M]	Cell wall/membrane/envelope biogenesis	Biological Process: metabolic process (GO:0008152); Molecular Function: transaminase activity (GO:0008483); Molecular Function: pyridoxal phosphate binding (GO:0030170);	--	aminotransferase [Ralstonia solanacearum]
	2_1213	--	--	--	--	signal peptide protein [Ralstonia solanacearum]
	2_1216	--	--	--	--	hypothetical protein [Ralstonia solanacearum]
	2_1232	[NT]	--	Molecular Function: signal transducer activity (GO:0004871); Biological Process: chemotaxis (GO:0006935); Biological Process: signal transduction (GO:0007165); Cellular Component: integral component of membrane (GO:0016021);	--	hypothetical protein [Ralstonia solanacearum]
	2_1259	--	--	Molecular Function: transferase activity, transferring glycosyl groups (GO:0016757); Molecular Function: hydrolase activity (GO:0016787);	--	putative membrane protein [Burkholderia sp. RPE67]
	2_1290	--	--	Molecular Function: DNA binding (GO:0003677); Biological Process: DNA integration (GO:0015074);	--	hypothetical protein [Ralstonia solanacearum]
	2_1291	[TK]	--	Molecular Function: phosphorelay response regulator activity (GO:0000156); Biological Process: phosphorelay signal transduction system (GO:0000160); Molecular Function: DNA binding (GO:0003677); Biological Process: regulation of transcription, DNA-templated (GO:0006355); Biological Process: intracellular signal transduction (GO:0035556);	--	transcriptional regulator [Ralstonia solanacearum]
	2_1294	[K]	Transcription	Molecular Function: DNA binding (GO:0003677); Biological Process: regulation of transcription, DNA-templated (GO:0006355);	--	hypothetical protein [Ralstonia solanacearum]
	2_1304	--	--	Biological Process: nodulation (GO:0009877);	K18376|7.47145e-117|rso:RSp1555|popF1; hypothetical protein; K18376 type III secretion translocon protein HrpF (A)	hypothetical protein [Ralstonia solanacearum]
	2_1352	--	--	--	--	hypothetical protein [Ralstonia solanacearum]
	2_137	[E]	Amino acid transport and metabolism	Molecular Function: ATP binding (GO:0005524); Biological Process: obsolete ATP catabolic process (GO:0006200); Molecular Function: organic phosphonate transmembrane-transporting ATPase activity (GO:0015416);	K02028|4.36821e-44|rso:RS00357|RSp0479; ABC transporter ATP-binding protein; K02028 polar amino acid transport system ATP-binding protein [EC:3.6.3.21] (A)	amino acid ABC transporter ATPase [Ralstonia solanacearum]
	2_1418	--	--	--	--	signal peptide protein [Ralstonia solanacearum]
	2_1419	--	--	--	--	signal peptide protein [Ralstonia solanacearum]
	2_1432	--	--	Cellular Component: integral component of membrane (GO:0016021);	--	hypothetical protein [Ralstonia solanacearum]
	2_1438	--	--	Cellular Component: integral component of membrane (GO:0016021);	--	hypothetical protein [Ralstonia solanacearum]
	2_146	--	--	--	--	hypothetical protein [Ralstonia solanacearum]
	2_1480	--	--	--	--	signal peptide protein [Cupriavidus basilensis]
	2_1483	[E]	Amino acid transport and metabolism	Molecular Function: transporter activity (GO:0005215); Molecular Function: ATP binding (GO:0005524); Cellular Component: plasma membrane (GO:0005886); Biological Process: obsolete ATP catabolic process (GO:0006200); Biological Process: transport (GO:0006810); Cellular Component: integral component of membrane (GO:0016021); Molecular Function: ATPase activity (GO:0016887);	K01995|1.29545e-26|rso:RS01743|RSp0706; amino acid composite ATP-binding transmembrane ABC transporter protein; K01995 branched-chain amino acid transport system ATP-binding protein K01998 branched-chain amino acid transport system permease protein (A)	ABC transporter family protein [Burkholderia pseudomallei MSHR684]
	2_1490	--	--	--	--	hypothetical protein NEIELOOT_02968 [Neisseria elongata subsp. glycolytica ATCC 29315]
	2_1530	[K]	Transcription	Molecular Function: DNA binding (GO:0003677); Molecular Function: transcription factor activity, sequence-specific DNA binding (GO:0003700); Biological Process: regulation of transcription, DNA-templated (GO:0006355);	--	LysR family transcriptional regulator [Ralstonia solanacearum]
	2_1532	[L]	Replication, recombination and repair	Molecular Function: DNA binding (GO:0003677); Molecular Function: transposase activity (GO:0004803); Biological Process: transposition, DNA-mediated (GO:0006313);	K07492|9.19173e-50|rso:RSp1332|tISRso1; transposase ISRSO1; K07492 putative transposase (A)	transposase ISRSO1 [Ralstonia solanacearum]
	2_1538	[Q]	Secondary metabolites biosynthesis, transport and catabolism	Molecular Function: copper-exporting ATPase activity (GO:0004008); Molecular Function: copper ion binding (GO:0005507); Molecular Function: ATP binding (GO:0005524); Cellular Component: integral component of membrane (GO:0016021); Molecular Function: oxidoreductase activity (GO:0016491); Cellular Component: periplasmic space (GO:0042597); Biological Process: oxidation-reduction process (GO:005511…	--	copper resistance protein CopA [Ralstonia solanacearum]
	2_156	[E]	Amino acid transport and metabolism	Molecular Function: ATP binding (GO:0005524); Biological Process: obsolete ATP catabolic process (GO:0006200); Molecular Function: phosphate ion transmembrane-transporting ATPase activity (GO:0015415);	--	hypothetical protein [Ralstonia solanacearum]
	2_1561	[Q]	Secondary metabolites biosynthesis, transport and catabolism	--	--	hypothetical protein, partial [Ralstonia solanacearum]
	2_1592	--	--	--	--	Sel1 domain-containing protein [Pseudomonas aeruginosa]
	2_1601	[O]	Posttranslational modification, protein turnover, chaperones	Molecular Function: serine-type endopeptidase activity (GO:0004252); Biological Process: proteolysis (GO:0006508);	--	putative serine protease protein [Ralstonia solanacearum]
	2_1617	--	--	Molecular Function: endonuclease activity (GO:0004519); Biological Process: intein-mediated protein splicing (GO:0016539);	--	bacteriophage protein [Ralstonia solanacearum]
	2_1618	--	--	--	--	putative bacteriophage-related protein [Ralstonia solanacearum]
	2_1619	--	--	--	--	hypothetical protein [Ralstonia solanacearum]
	2_1620	--	--	--	--	hypothetical protein [Ralstonia solanacearum]
	2_1623	[L]	Replication, recombination and repair	Molecular Function: DNA binding (GO:0003677); Molecular Function: transposase activity (GO:0004803); Biological Process: transposition, DNA-mediated (GO:0006313);	--	transposase [Ralstonia solanacearum]
	2_1624	[L]	Replication, recombination and repair	Molecular Function: DNA binding (GO:0003677); Molecular Function: N-methyltransferase activity (GO:0008170); Molecular Function: site-specific DNA-methyltransferase (adenine-specific) activity (GO:0009007); Biological Process: DNA methylation on adenine (GO:0032775);	--	DNA methylase N-4, partial [Ralstonia solanacearum]
	2_1625	[K]	Transcription	Molecular Function: DNA binding (GO:0003677); Molecular Function: N-methyltransferase activity (GO:0008170); Molecular Function: site-specific DNA-methyltransferase (cytosine-N4-specific) activity (GO:0015667); Biological Process: N-4 methylation of cytosine (GO:0090124);	--	hypothetical protein [Ralstonia solanacearum]
	2_1627	--	--	--	--	hypothetical protein [Ralstonia solanacearum]
	2_1633	--	--	--	--	hypothetical protein [Ralstonia solanacearum]
	2_1634	[K]	Transcription	--	--	HxlR family transcriptional regulator [Ralstonia solanacearum]
	2_1635	[L]	Replication, recombination and repair	--	K07489|0|rso:RSc3179|transposase; K07489 transposase (A)	hypothetical protein [Ralstonia solanacearum]
	2_1636	--	--	--	--	hypothetical protein [Ralstonia solanacearum]
	2_164	[GEPR]	--	Molecular Function: transporter activity (GO:0005215); Cellular Component: plasma membrane (GO:0005886); Cellular Component: integral component of membrane (GO:0016021); Biological Process: transmembrane transport (GO:0055085);	--	membrane protein [Ralstonia solanacearum]
	2_1640	--	--	--	--	transposase, partial [Ralstonia solanacearum]
	2_1641	--	--	--	K07483|1.04541e-06|bxe:Bxe_A2446|transposase, ISRSO8 orfA like; K07483 transposase (A)	transposase, partial [Ralstonia solanacearum]
	2_1644	--	--	--	--	hypothetical protein [Ralstonia solanacearum]
	2_1652	--	--	--	--	membrane protein [Ralstonia solanacearum]
	2_1654	--	--	--	--	membrane protein, partial [Ralstonia solanacearum]
	2_1655	--	--	--	--	hypothetical protein [Ralstonia solanacearum]
	2_1656	--	--	--	--	hypothetical protein, partial [Ralstonia solanacearum]
	2_18	--	--	--	--	hypothetical protein [Ralstonia solanacearum]
	2_186	--	--	Molecular Function: helicase activity (GO:0004386);	--	hypothetical protein [Ralstonia solanacearum]
	2_188	--	--	--	--	hypothetical protein [Ralstonia solanacearum]
	2_190	--	--	--	--	hypothetical protein [Ralstonia solanacearum]
	2_191	--	--	Molecular Function: helicase activity (GO:0004386);	--	helicase, partial [Ralstonia solanacearum]
	2_193	[NT]	--	Molecular Function: signal transducer activity (GO:0004871); Biological Process: chemotaxis (GO:0006935); Biological Process: signal transduction (GO:0007165); Cellular Component: integral component of membrane (GO:0016021);	K03406|0|rso:RS04782|RSp1363; methyl-accepting chemotaxis transducer transmembrane protein; K03406 methyl-accepting chemotaxis protein (A)	chemotaxis protein [Ralstonia solanacearum]
	2_20	--	--	--	--	signal peptide protein [Ralstonia solanacearum]
	2_207	--	--	--	--	hypothetical protein CH75_05720 [Dyella jiangningensis]
	2_208	--	--	--	--	hypothetical protein [Burkholderia pyrrocinia]
	2_213	[L]	Replication, recombination and repair	Molecular Function: DNA binding (GO:0003677);	K07483|1.31488e-98|rso:RSc2266|tISRso11a; ISRSO11-transposase orfA protein; K07483 transposase (A)	transposase [Ralstonia solanacearum]
	2_214	[L]	Replication, recombination and repair	Molecular Function: nucleotide binding (GO:0000166); Molecular Function: nucleic acid binding (GO:0003676); Biological Process: DNA integration (GO:0015074);	--	transposase IS3 [Ralstonia solanacearum]
	2_224	[K]	Transcription	Molecular Function: transcription factor activity, sequence-specific DNA binding (GO:0003700); Biological Process: regulation of transcription, DNA-templated (GO:0006355); Molecular Function: sequence-specific DNA binding (GO:0043565);	--	transcriptional regulator [Ralstonia solanacearum]
	2_244	[NT]	--	Molecular Function: transmembrane signaling receptor activity (GO:0004888); Biological Process: chemotaxis (GO:0006935); Biological Process: signal transduction (GO:0007165); Cellular Component: integral component of membrane (GO:0016021); Molecular Function: protein-glutamine glutaminase activity (GO:0050568);	K05874|3.40707e-137|rso:RSp1406|cheD3; methyl-accepting chemotaxis I; K05874 methyl-accepting chemotaxis protein I, serine sensor receptor (A)	membrane protein, partial [Ralstonia solanacearum]
	2_260	[Q]	Secondary metabolites biosynthesis, transport and catabolism	Biological Process: biosynthetic process (GO:0009058); Molecular Function: hydrolase activity, acting on ester bonds (GO:0016788); Molecular Function: ligase activity (GO:0016874); Molecular Function: phosphopantetheine binding (GO:0031177);	--	hypothetical protein [Ralstonia solanacearum]
	2_261	[C]	Energy production and conversion	Molecular Function: oxidoreductase activity (GO:0016491); Biological Process: oxidation-reduction process (GO:0055114);	--	transmembrane protein [Ralstonia solanacearum]
	2_262	[E]	Amino acid transport and metabolism	Biological Process: ectoine biosynthetic process (GO:0019491); Molecular Function: pyridoxal phosphate binding (GO:0030170); Molecular Function: diaminobutyrate-2-oxoglutarate transaminase activity (GO:0045303); Molecular Function: diaminobutyrate-pyruvate transaminase activity (GO:0047307);	K00836|0|rso:RSp1424|ectB; diaminobutyrate--2-oxoglutarate aminotransferase (EC:2.6.1.76); K00836 diaminobutyrate-2-oxoglutarate transaminase [EC:2.6.1.76] (A)	diaminobutyrate--2-oxoglutarate aminotransferase [Ralstonia solanacearum]
	2_263	[Q]	Secondary metabolites biosynthesis, transport and catabolism	Molecular Function: oxidoreductase activity (GO:0016491); Biological Process: oxidation-reduction process (GO:0055114);	K10531|0|rso:RSp1425|pvdA; L-ornithine 5-monooxygenase oxidoreductase (EC:1.13.12.-); K10531 L-ornithine N5-oxygenase [EC:1.13.12.-] (A)	L-ornithine 5-monooxygenase [Ralstonia solanacearum]
	2_264	--	--	--	--	hypothetical protein [Ralstonia solanacearum]
	2_265	--	--	--	--	hypothetical protein [Ralstonia solanacearum]
	2_266	[P]	Inorganic ion transport and metabolism	Molecular Function: thiosulfate sulfurtransferase activity (GO:0004792);	--	rhodanese [Ralstonia solanacearum]
	2_267	[I]	Lipid transport and metabolism	Biological Process: metabolic process (GO:0008152); Molecular Function: hydrolase activity (GO:0016787);	K01066|0|rso:RS03113|RSp1429; ester (EC:3.1.1.-); K01066 esterase / lipase [EC:3.1.1.-] (A)	ester [Ralstonia solanacearum]
	2_268	--	--	--	--	hypothetical protein [Ralstonia solanacearum]
	2_269	[E]	Amino acid transport and metabolism	Molecular Function: oxidoreductase activity (GO:0016491); Biological Process: oxidation-reduction process (GO:0055114);	K00540|0|rso:RS03111|RSp1431; oxidoreductase signal peptide protein (EC:1.-.-.-); K00540 [EC:1.-.-.-] (A)	putative oxidoreductase signal peptide protein [Ralstonia solanacearum]
	2_270	[GR]	--	Molecular Function: isomerase activity (GO:0016853);	--	hypothetical protein [Ralstonia solanacearum]
	2_271	--	--	--	--	hypothetical protein [Ralstonia solanacearum]
	2_272	[Q]	Secondary metabolites biosynthesis, transport and catabolism	Molecular Function: ATP binding (GO:0005524); Biological Process: metabolic process (GO:0008152); Molecular Function: ligase activity (GO:0016874);	--	Long-chain-fatty-acid--CoA ligase [Ralstonia solanacearum]
	2_273	--	--	Cellular Component: integral component of membrane (GO:0016021); Molecular Function: transferase activity, transferring acyl groups (GO:0016746); Molecular Function: hydrolase activity (GO:0016787);	--	transmembrane protein [Ralstonia solanacearum]
	2_274	--	--	Cellular Component: integral component of membrane (GO:0016021); Molecular Function: transferase activity, transferring acyl groups (GO:0016746); Molecular Function: hydrolase activity (GO:0016787);	--	transmembrane protein [Ralstonia solanacearum]
	2_275	[KR]	--	Molecular Function: N-acetyltransferase activity (GO:0008080);	K00680|1.08835e-120|rso:RS03106|RSp1436; acetyltransferase (EC:2.3.1.-); K00680 [EC:2.3.1.-] (A)	acetyltransferase [Ralstonia solanacearum]
	2_276	--	--	--	--	miscellaneous; unknown [Ralstonia solanacearum]
	2_277	[J]	Translation, ribosomal structure and biogenesis	Molecular Function: aminoacyl-tRNA ligase activity (GO:0004812); Molecular Function: ATP binding (GO:0005524); Biological Process: tRNA aminoacylation for protein translation (GO:0006418);	K01874|0|rso:RS03104|RSp1438; methionyl-tRNA synthetase (EC:6.1.1.10); K01874 methionyl-tRNA synthetase [EC:6.1.1.10] (A)	methionyl-tRNA synthetase [Ralstonia solanacearum]
	2_278	[E]	Amino acid transport and metabolism	Cellular Component: cytoplasm (GO:0005737); Biological Process: cysteine biosynthetic process from serine (GO:0006535); Molecular Function: serine O-acetyltransferase activity (GO:0009001);	K00640|1.02388e-179|rso:RSp1439|cysE1; serine acetyltransferase (EC:2.3.1.30); K00640 serine O-acetyltransferase [EC:2.3.1.30] (A)	serine acetyltransferase [Ralstonia solanacearum]
	2_290	--	--	--	--	hypothetical protein [Ralstonia solanacearum]
	2_3	--	--	--	--	hypothetical protein [Ralstonia solanacearum]
	2_30	--	--	--	--	hypothetical protein [Ralstonia solanacearum]
	2_31	--	--	--	--	miscellaneous; unknown [Ralstonia solanacearum]
	2_311	--	--	--	--	unknown [Myxococcus xanthus DZF1]
	2_312	[K]	Transcription	Molecular Function: DNA binding (GO:0003677); Molecular Function: transcription factor activity, sequence-specific DNA binding (GO:0003700); Molecular Function: carbonate dehydratase activity (GO:0004089); Biological Process: regulation of transcription, DNA-templated (GO:0006355);	--	putative transcriptional regulator, LysR family [Ralstonia solanacearum]
	2_32	--	--	--	--	hypothetical protein [Ralstonia solanacearum]
	2_334	--	--	--	--	hypothetical protein HMPREF0989_00602 [Ralstonia sp. 5_2_56FAA]
	2_37	--	--	--	--	hypothetical protein [Ralstonia solanacearum]
	2_370	--	--	Cellular Component: integral component of membrane (GO:0016021);	--	membrane protein [Ralstonia solanacearum]
	2_382	--	--	--	--	hypothetical protein [Ralstonia solanacearum]
	2_4	--	--	--	--	hypothetical protein [Ralstonia solanacearum]
	2_421	[E]	Amino acid transport and metabolism	Molecular Function: O-acetylhomoserine aminocarboxypropyltransferase activity (GO:0003961); Molecular Function: cysteine synthase activity (GO:0004124); Cellular Component: integral component of membrane (GO:0016021); Biological Process: cysteine biosynthetic process (GO:0019344); Molecular Function: pyridoxal phosphate binding (GO:0030170); Biological Process: 'de novo' L-methionine biosynthetic…	K01740|1.1612e-109|rse:F504_5053|O-acetylhomoserine sulfhydrylase (EC:2.5.1.49); K01740 O-acetylhomoserine (thiol)-lyase [EC:2.5.1.49] (A)	hypothetical protein [Ralstonia solanacearum]
	2_434	--	--	--	--	hypothetical protein [Ralstonia solanacearum]
	2_435	--	--	--	--	hypothetical protein [Ralstonia solanacearum]
	2_45	--	--	--	--	hypothetical protein [Ralstonia solanacearum]
	2_458	[L]	Replication, recombination and repair	Molecular Function: transcription factor activity, sequence-specific DNA binding (GO:0003700); Molecular Function: transposase activity (GO:0004803); Biological Process: transposition, DNA-mediated (GO:0006313); Biological Process: regulation of transcription, DNA-templated (GO:0006355); Molecular Function: sequence-specific DNA binding (GO:0043565);	K07497|7.29768e-41|rso:RSp1629|tISRso16a; hypothetical protein; K07497 putative transposase (A)	transposase [Ralstonia solanacearum]
	2_459	[L]	Replication, recombination and repair	Molecular Function: nucleic acid binding (GO:0003676); Biological Process: DNA integration (GO:0015074);	--	Mobile element protein [Ralstonia solanacearum]
	2_460	[KR]	--	Molecular Function: N-acetyltransferase activity (GO:0008080);	--	acetyltransferase [Ralstonia solanacearum]
	2_463	[L]	Replication, recombination and repair	Molecular Function: transcription factor activity, sequence-specific DNA binding (GO:0003700); Molecular Function: transposase activity (GO:0004803); Biological Process: transposition, DNA-mediated (GO:0006313); Biological Process: regulation of transcription, DNA-templated (GO:0006355); Molecular Function: sequence-specific DNA binding (GO:0043565);	K07497|4.83796e-40|rso:RSp1629|tISRso16a; hypothetical protein; K07497 putative transposase (A)	transposase [Ralstonia solanacearum]
	2_464	[P]	Inorganic ion transport and metabolism	Molecular Function: DNA binding (GO:0003677); Molecular Function: cyanate hydratase activity (GO:0008824); Biological Process: cyanate metabolic process (GO:0009439); Molecular Function: hydrolase activity (GO:0016787);	K01725|7.56654e-23|rso:RS02188|RSp1630; cyanate hydratase (EC:4.2.1.104); K01725 cyanate lyase [EC:4.2.1.104] (A)	cyanate hydratase, partial [Ralstonia solanacearum]
	2_465	[P]	Inorganic ion transport and metabolism	Molecular Function: DNA binding (GO:0003677); Molecular Function: cyanate hydratase activity (GO:0008824); Biological Process: cyanate metabolic process (GO:0009439); Molecular Function: hydrolase activity (GO:0016787);	K01725|1.70247e-62|rse:F504_5105|Cyanate hydratase (EC:4.2.1.104); K01725 cyanate lyase [EC:4.2.1.104] (A)	cyanate hydratase [Ralstonia solanacearum]
	2_487	--	--	Cellular Component: ribosome (GO:0005840); Molecular Function: oxidoreductase activity (GO:0016491); Molecular Function: transition metal ion binding (GO:0046914); Biological Process: oxidation-reduction process (GO:0055114);	--	ferritin [Ralstonia solanacearum]
	2_488	--	--	Molecular Function: oxidoreductase activity (GO:0016491); Molecular Function: transition metal ion binding (GO:0046914); Biological Process: oxidation-reduction process (GO:0055114);	--	hypothetical protein [Ralstonia solanacearum]
	2_5	--	--	--	--	membrane protein [Ralstonia solanacearum]
	2_50	--	--	Molecular Function: nucleotide binding (GO:0000166);	--	hypothetical protein, partial [Ralstonia solanacearum]
	2_508	--	--	--	--	hypothetical protein RALSY_mp30651 [Ralstonia syzygii R24]
	2_51	--	--	--	--	hypothetical protein, partial [Ralstonia solanacearum]
	2_52	--	--	--	--	hypothetical protein [Pseudomonas fluorescens]
	2_53	--	--	--	--	hypothetical protein [Ralstonia solanacearum]
	2_534	[P]	Inorganic ion transport and metabolism	Cellular Component: plasma membrane (GO:0005886); Molecular Function: symporter activity (GO:0015293); Cellular Component: integral component of membrane (GO:0016021); Biological Process: metal ion transport (GO:0030001); Molecular Function: metal ion binding (GO:0046872);	--	hypothetical protein [Ralstonia solanacearum]
	2_540	[K]	Transcription	Molecular Function: DNA binding (GO:0003677);	K07733|6.04514e-56|rse:F504_3524|elements of external origin; K07733 prophage regulatory protein (A)	regulatory protein [Ralstonia solanacearum]
	2_541	--	--	--	--	hypothetical protein [Ralstonia solanacearum]
	2_542	--	--	--	--	hypothetical protein [Ralstonia solanacearum]
	2_543	--	--	--	--	transcriptional regulator [Ralstonia solanacearum]
	2_544	--	--	--	--	hypothetical protein [Ralstonia solanacearum]
	2_545	--	--	--	--	hypothetical protein [Ralstonia solanacearum]
	2_547	[L]	Replication, recombination and repair	Molecular Function: DNA binding (GO:0003677); Biological Process: DNA recombination (GO:0006310); Biological Process: DNA integration (GO:0015074);	--	integrase [Ralstonia solanacearum]
	2_56	[R]	General function prediction only	Biological Process: lipid metabolic process (GO:0006629);	--	patatin [Ralstonia solanacearum]
	2_564	--	--	--	--	hypothetical protein Cflav_PD2058 [bacterium Ellin514]
	2_566	--	--	--	--	ATPase [Ralstonia solanacearum]
	2_567	[K]	Transcription	--	--	hypothetical protein [Ralstonia sp. AU12-08]
	2_57	--	--	--	--	hypothetical protein [Ralstonia solanacearum]
	2_58	--	--	Molecular Function: catalytic activity (GO:0003824); Biological Process: metabolic process (GO:0008152);	--	hypothetical protein [Burkholderia gladioli]
	2_59	--	--	--	--	hypothetical protein [Ralstonia solanacearum]
	2_601	--	--	--	--	NADPH-dependent FMN reductase family protein [Burkholderiales bacterium GJ-E10]
	2_603	--	--	--	--	FRG domain protein [Burkholderia pseudomallei]
	2_604	[S]	Function unknown	--	--	hypothetical protein DP57_3334 [Burkholderia pseudomallei]
	2_606	--	--	--	--	hypothetical protein [Ralstonia solanacearum]
	2_61	--	--	--	--	LacI family regulatory protein [Ralstonia solanacearum]
	2_612	[C]	Energy production and conversion	Molecular Function: NADPH dehydrogenase activity (GO:0003959); Molecular Function: FMN binding (GO:0010181); Molecular Function: pentaerythritol trinitrate reductase activity (GO:0018548); Molecular Function: trichloro-p-hydroquinone reductive dehalogenase activity (GO:0052690); Biological Process: oxidation-reduction process (GO:0055114);	K00540|7.70769e-84|rso:RS02984|RSp0136; NADH oxidase-related oxidoreductase (EC:1.-.-.-); K00540 [EC:1.-.-.-] (A)	2,4-dienoyl-CoA reductase [Ralstonia solanacearum]
	2_62	--	--	--	--	hypothetical protein [Ralstonia solanacearum]
	2_627	--	--	--	--	hypothetical protein [Chitinilyticum aquatile]
	2_636	[Q]	Secondary metabolites biosynthesis, transport and catabolism	Cellular Component: ribosome (GO:0005840); Molecular Function: glutamate racemase activity (GO:0008881); Biological Process: biosynthetic process (GO:0009058); Molecular Function: hydrolase activity, acting on ester bonds (GO:0016788); Molecular Function: phosphopantetheine binding (GO:0031177);	--	Putative nonribosomal peptide synthetase /pks protein (fragment) [Ralstonia solanacearum]
	2_641	--	--	--	--	hypothetical protein [Ralstonia solanacearum]
	2_656	[K]	Transcription	Molecular Function: DNA binding (GO:0003677); Molecular Function: transcription factor activity, sequence-specific DNA binding (GO:0003700); Biological Process: regulation of transcription, DNA-templated (GO:0006355);	--	putative transcription regulator protein [Ralstonia solanacearum]
	2_658	--	--	Molecular Function: pyridoxine:NADP 4-dehydrogenase activity (GO:0050236); Biological Process: oxidation-reduction process (GO:0055114);	--	hypothetical protein [Ralstonia solanacearum]
	2_672	--	--	--	--	hypothetical protein [Ralstonia solanacearum]
	2_673	--	--	--	--	hypothetical protein [Ralstonia solanacearum]
	2_674	--	--	--	--	Ync [Ralstonia solanacearum]
	2_675	--	--	--	--	hypothetical protein [Ralstonia solanacearum]
	2_677	[S]	Function unknown	--	--	hypothetical protein [Ralstonia solanacearum]
	2_68	[R]	General function prediction only	Biological Process: cobalt ion transport (GO:0006824); Molecular Function: cobalt ion transmembrane transporter activity (GO:0015087); Molecular Function: nickel cation transmembrane transporter activity (GO:0015099); Cellular Component: integral component of membrane (GO:0016021); Biological Process: nickel cation transmembrane transport (GO:0035444); Molecular Function: metal ion binding (GO:00…	K08970|4.95393e-48|rso:RS03927|RSp0552; hypothetical protein; K08970 nickel/cobalt exporter (A)	nickel transporter [Ralstonia solanacearum]
	2_7	--	--	--	--	membrane protein, partial [Ralstonia solanacearum]
	2_71	--	--	--	--	hypothetical protein [Ralstonia solanacearum]
	2_714	[P]	Inorganic ion transport and metabolism	Biological Process: iron ion transport (GO:0006826);	K07225|5.47882e-44|rse:F504_3683|Hemin transport protein HmuS; K07225 putative hemin transport protein (A)	heme ABC transporter [Ralstonia solanacearum]
	2_73	--	--	--	--	conserved hypothetical protein [Ralstonia syzygii R24]
	2_8	--	--	--	--	hypothetical protein, partial [Ralstonia solanacearum]
	2_849	[TK]	--	Molecular Function: phosphorelay response regulator activity (GO:0000156); Biological Process: phosphorelay signal transduction system (GO:0000160); Molecular Function: DNA binding (GO:0003677); Molecular Function: transcription factor activity, sequence-specific DNA binding (GO:0003700); Biological Process: regulation of transcription, DNA-templated (GO:0006355); Biological Process: intracellula…	--	LuxR family transcriptional regulator [Ralstonia solanacearum]
	2_875	[GEPR]	--	Cellular Component: integral component of membrane (GO:0016021); Biological Process: transmembrane transport (GO:0055085);	--	MFS transporter [Ralstonia solanacearum]
	2_877	[K]	Transcription	Molecular Function: DNA binding (GO:0003677); Molecular Function: transcription factor activity, sequence-specific DNA binding (GO:0003700); Biological Process: regulation of transcription, DNA-templated (GO:0006355);	--	LysR family transcripitonal regulator [Ralstonia solanacearum]
	2_878	--	--	Molecular Function: triglyceride lipase activity (GO:0004806); Biological Process: lipid metabolic process (GO:0006629); Cellular Component: integral component of membrane (GO:0016021);	--	miscellaneous; unknown [Ralstonia solanacearum]
	2_879	--	--	--	--	hypothetical protein [Ralstonia solanacearum]
	2_881	[J]	Translation, ribosomal structure and biogenesis	--	--	hypothetical protein [Ralstonia solanacearum]
	2_885	[IQR]	--	Molecular Function: oxidoreductase activity (GO:0016491); Biological Process: oxidation-reduction process (GO:0055114);	--	oxidoreductase [Cupriavidus basilensis]
	2_886	[IQR]	--	Molecular Function: oxidoreductase activity (GO:0016491); Biological Process: oxidation-reduction process (GO:0055114);	--	hypothetical protein [Ralstonia solanacearum]
	2_90	[K]	Transcription	--	--	Rrf2 family transcriptional regulator [Ralstonia solanacearum]
	2_901	--	--	Molecular Function: transporter activity (GO:0005215); Cellular Component: plasma membrane (GO:0005886); Biological Process: transport (GO:0006810); Cellular Component: integral component of membrane (GO:0016021);	K01998|2.09744e-24|rse:F504_4798|livM; Branched-chain amino acid transport system permease protein LivM; K01998 branched-chain amino acid transport system permease protein (A)	hypothetical protein [Ralstonia solanacearum]
	2_906	--	--	--	--	hypothetical protein [Ralstonia solanacearum]
	2_924	--	--	--	--	hypothetical protein, partial [Ralstonia solanacearum]
	2_925	--	--	--	--	hypothetical protein [Ralstonia solanacearum]
	2_934	--	--	Cellular Component: integral component of membrane (GO:0016021);	--	membrane protein [Ralstonia solanacearum]
	2_935	[P]	Inorganic ion transport and metabolism	Molecular Function: receptor activity (GO:0004872); Molecular Function: transporter activity (GO:0005215); Cellular Component: plasma membrane (GO:0005886); Biological Process: transport (GO:0006810); Cellular Component: cell outer membrane (GO:0009279);	K02014|0|rso:RS05316|RSp1271; ferrisiderophore receptor protein; K02014 iron complex outermembrane recepter protein (A)	TonB-dependent receptor [Ralstonia solanacearum]
	2_947	--	--	Cellular Component: integral component of membrane (GO:0016021);	--	membrane protein [Ralstonia solanacearum]
	2_967	--	--	--	--	hypothetical protein [Ralstonia solanacearum]
	2_972	[K]	Transcription	Molecular Function: DNA binding (GO:0003677); Molecular Function: transcription factor activity, sequence-specific DNA binding (GO:0003700); Biological Process: regulation of transcription, DNA-templated (GO:0006355);	--	LysR family transcriptional regulator [Ralstonia solanacearum]
	2_993	--	--	--	--	hypothetical protein [Ralstonia solanacearum]
	a 1_** means the gene located in chromosome, 2_** means the gene located in megaplasmid.
